# Supplementary material for: Prediction of hepatitis C virus interferon/ribavirin therapy outcome based on viral nucleotide attributes using machine learning algorithms
Source: BMC Res Notes. 2014 Aug 23;7:565. doi: 10.1186/1756-0500-7-565 (PMC4246553; doi:10.1186/1756-0500-7-565)
Supplement: Supplementary file 1 — Additional file 1: The attribute weighting results of 1a and 1b virus subtypes. (ZIP 29 KB) [file 13104_2014_3338_MOESM1_ESM.zip]

Archive with 5 entries (4 files):
- S2 (Details of attributes weighting on subtypes 1a and 1b)/
- S2 (Details of attributes weighting on subtypes 1a and 1b)/Weighted attributes of Subtype 1a NR vs. RP.xls
- S2 (Details of attributes weighting on subtypes 1a and 1b)/Weighted attributes of Subtype 1a RP vs. RL.xls
- S2 (Details of attributes weighting on subtypes 1a and 1b)/Weighted attributes of Subtype 1b  RP vs. RL.xls
- S2 (Details of attributes weighting on subtypes 1a and 1b)/Weighted attributes of Subtype 1b NR vs. RP.xls
