# Supplementary material for: Prediction of hepatitis C virus interferon/ribavirin therapy outcome based on viral nucleotide attributes using machine learning algorithms
Source: BMC Res Notes. 2014 Aug 23;7:565. doi: 10.1186/1756-0500-7-565 (PMC4246553; doi:10.1186/1756-0500-7-565)
Supplement: Supplementary file 1 — Additional file 1: The attribute weighting results of 1a and 1b virus subtypes. (ZIP 29 KB) [file 13104_2014_3338_MOESM1_ESM.zip › S2 (Details of attributes weighting on subtypes 1a and 1b)/Weighted attributes of Subtype 1a NR vs. RP.xls]

## Sheet: RapidMiner Data
Weight_PCA	Weight_SVM	Weight_Relief	Weight_Uncertainty	Weight_Gini Index	Weight_Chi Squared	Weight_Deviation	Weight_Rule	Weight_Info Gain Ratio	Weight_Info Gain	Attribute
0.0765518	0.50629	0.608934	0.787642	0.775385	0.824105	0.202379	0.666667	1	0.798547	Count of GC
0.0746854	1	1	0.692394	1	0.807481	0.217349	0	0.822248	1	Count of UA
0.8915	0.0548327	0.293748	0.834032	0.521893	0.742208	0.866762	0	0.593388	0.604112	DS Count of nitrogen
0.0689686	0.638761	0.172209	0.892182	0.553846	0.93656	0.213965	0	0.529762	0.604112	Count of AU
0.195046	0.142718	0	1	0.534748	1	0.275641	0	0.720955	0.840632	Count of GG
0.236927	0.208985	0.300704	0.593091	0.849573	0.669234	0.436851	0	0.613595	0.839445	Count of Uracil
0.0266873	0.301658	0.172158	0.55949	0.204049	0.685735	0.163887	0.777778	0.822248	0.280525	Count of GA
0.0494852	0.345791	0.0811378	0.659797	0.430769	0.691969	0.185111	0.333333	1	0.557448	Count of CU
0.354057	0.242911	0.120185	0.312334	0.571598	0.302652	0.802771	0.222222	1	0.592618	Count of oxygen
1	0.330097	0.0931525	0.398375	0.291811	0.309498	1	0	0.822248	0.5367	Count of hydrogen
0.00186263	0.34959	0.390369	0.539075	0.676923	0.478915	0.00273704	0.111111	0.462433	0.752913	salt 0.1M
0.0635894	0.44594	0.0849358	0.666076	0.291811	0.29923	0.0787459	0.111111	0.822248	0.5367	Count of phosphorus
0.0994712	0.0350678	0.0138329	0.489306	0.419724	0.505317	0.272773	0	0.529762	0.536233	Count of CC
0.145858	0.418825	0.40828	0.451705	0.430769	0.463513	0.339296	0.555556	1	0.557448	Count of Adenine
0.0248309	0.272057	0.235179	0.218151	0.154635	0.261093	0.240477	0.777778	0.822248	0.271503	Count of UG
0.0276331	0.0232324	0.0088564	0.536531	0.307444	0.579758	0.20025	0	0.398418	0.360356	Count of AC
0.030084	0.284314	0.117958	0.405416	0.152036	0.43271	0.226776	1	0.822248	0.271503	Count of CA
0.0364252	0.0363469	0.327768	0.840753	0.154635	0.889622	0.215043	0.111111	0.38297	0.229661	Count of UC
0.0677758	0.161025	0.117103	0.399565	0.296154	0.448111	0.240149	0	0.593388	0.5367	Count of AA
0.101712	0.284414	0.250083	0.433666	0.152036	0.464246	0.253613	0.888889	0.822248	0.271503	Count of UU
0.144733	0.124976	0.134967	0.36704	0.291811	0.336567	0.263022	0	0.593388	0.5367	Count of CG
0.694267	0.14811	0.228467	0.281865	0.0992459	0.294096	0.806312	0	0.462433	0.257782	Count of nitrogen
4.57537e-06	0.47553	0.329159	0.323325	0.181731	0.212688	1.86276e-05	0.111111	0.529762	0.39438	Frequency of AG
0.0167315	0.584821	0.223432	0.448329	0.383946	0.485515	0.174102	0	0.462433	0.471247	Count of GU
0.0271408	0.36615	0.0158807	0.273495	0.181731	0.162816	0.0291954	0	0.822248	0.39438	Weight
0.0367792	0.169694	0.209918	0.357595	0.184615	0.425009	0.168446	0.444444	0.529762	0.39438	Count of AG
0.279143	0.236606	0.357755	0.391934	0.285068	0.453245	0.377932	0.222222	0.529762	0.39438	Count of Guanine
2.46483e-06	0.316044	0.106576	0.255419	0.0635108	0.198264	1.91339e-05	0.111111	0.38297	0.162999	Frequency of GU
3.49471e-06	0.186698	0.0648415	0.278837	0	0.243491	2.25083e-05	0	0.38297	0.126455	Frequency of AC
3.58068e-06	0.230226	0.05093	0.14005	0	0.0990099	1.89834e-05	0	0.38297	0.126455	Frequency of GA
0.167231	0.286688	0.166033	0.256158	0.203147	0.292385	0.379731	0	0.462433	0.273655	Count of Cytosine
