# Supplementary material for: Prediction of hepatitis C virus interferon/ribavirin therapy outcome based on viral nucleotide attributes using machine learning algorithms
Source: BMC Res Notes. 2014 Aug 23;7:565. doi: 10.1186/1756-0500-7-565 (PMC4246553; doi:10.1186/1756-0500-7-565)
Supplement: Supplementary file 1 — Additional file 1: The attribute weighting results of 1a and 1b virus subtypes. (ZIP 29 KB) [file 13104_2014_3338_MOESM1_ESM.zip › S2 (Details of attributes weighting on subtypes 1a and 1b)/Weighted attributes of Subtype 1a RP vs. RL.xls]

## Sheet: RapidMiner Data
Weight_PCA	Weight_SVM	Weight_Relief	Weight_Uncertainty	Weight_Gini Index	Weight_Chi Squared	Weight_Deviation	Weight_Rule	Weight_Info Gain Ratio	Weight_Info Gain	Attribute
0.505471	0.840241	0.535761	1	1	0.796637	0.811959	0.5	0.984701	1	Count of oxygen
0.0873202	1	1	0.765578	0.764911	0.884224	0.305963	0	1	0.580682	Count of UU
0.179754	0.641921	0.604103	0.923447	0.954318	1	0.41788	0	0.79989	0.726352	Count of Uracil
0.582241	0.525486	0.255061	0.477678	0.506638	0.493624	0.73652	0.4	0.638644	0.553245	Count of nitrogen
0.0629663	0.840383	0.561292	0.503651	0.44611	0.541997	0.217647	0	0.490767	0.392743	Count of CA
0.0795133	0.524719	0.31092	0.525224	0.280514	0.637999	0.229983	0	0.624199	0.214562	Count of UA
0.0101126	0.334196	0.269938	0.52669	0.17773	0.558901	0.202178	0.5	0.402843	0.218719	Count of UG
0.0647655	0.0050671	0.231386	0.528504	0.132049	0.55316	0.174264	0.1	0.624199	0.124153	Count of GC
0.0309058	0.273669	0.383239	0.305702	0.249547	0.386034	0.205822	1	0.624199	0.190051	Count of CU
0.149396	0.328904	0.35498	0.505027	0.431778	0.55316	0.400502	0	0.347138	0.327559	Count of Cytosine
0.933333	0.194765	0.0585708	0.191034	0.117546	0.172129	0.906738	0	0.313086	0.110782	DS Count of nitrogen
1	0.101963	0.184802	0.314773	0.373509	0.249526	1	0	0.359169	0.290878	Count of hydrogen
0.0560749	0.134541	0.0210423	0.475455	0.124681	0.524455	0.20991	0	0.359169	0.160672	Count of AU
0.0969271	0.590058	0.0341755	0.336033	0.270097	0.437065	0.24424	0	0.446298	0.279349	Count of AA
0.206748	0.57378	0.150547	0.383368	0.199369	0.415377	0.345151	0	0.313086	0.165417	Count of Adenine
4.40481e-07	0.206901	0.421483	0.0749845	0.0282266	0.048592	2.00755e-05	0	0.258875	0.05149	Frequency of GU
3.79574e-06	0.0225143	0.465352	0.114582	0.0312338	0.0798484	1.86686e-05	0	0.258875	0.05149	Frequency of GA
5.6209e-06	0.362431	0.450729	0.0746607	0	0.0661901	2.07365e-05	0	0.033378	0.0111931	Frequency of GC
6.09093e-06	0.0807979	0.0851578	0.265505	0.124681	0.192116	2.38023e-05	0	0.359169	0.160672	Frequency of AU
8.25286e-06	0.156223	0.231386	0.0427787	0.000713776	0.0389746	1.93635e-05	0	0.033378	0.0128126	Frequency of AG
0.00188786	0.0982271	0.0559121	0.190362	0.17773	0.212316	0.00291464	0	0.402843	0.218719	salt 0.1M
0.00418206	0.313295	0.289878	0.230871	0.106845	0.250802	0.176175	0.4	0.258875	0.0867721	Count of GU
0.0177212	0.0888765	0.172895	0.322601	0.1606	0.372319	0.211229	0	0.258875	0.130445	Count of AC
0.0237185	0.453094	0.00400101	0.33671	0.229503	0.376785	0.208262	0	0.402843	0.218719	Count of UC
0.027689	0.214038	0	0.250554	0.147396	0.173618	0.0298832	0	0.359169	0.160672	Weight
0.0326585	0.0547693	0.302876	0.146477	0.17773	0.164687	0.151647	0	0.402843	0.218719	Count of GA
0.0712957	0.252407	0.154094	0.266211	0.170483	0.279294	0.175995	0.3	0.258875	0.156413	Count of AG
0.0910167	0.176053	0.05774	0.344656	0.295197	0.401343	0.293767	0	0.490767	0.342808	Count of CC
0.151014	0.197041	0.0296507	0.412564	0.17773	0.448972	0.290192	0	0.402843	0.218719	Count of CG
0.21477	0.452716	0.0331104	0.308808	0.121666	0.294816	0.309488	0.2	0.313086	0.104992	Count of GG
0.305461	0.240414	0.121715	0.24983	0.0749465	0.237754	0.384221	0.2	0.313086	0.104992	Count of Guanine
