# Supplementary material for: Prediction of hepatitis C virus interferon/ribavirin therapy outcome based on viral nucleotide attributes using machine learning algorithms
Source: BMC Res Notes. 2014 Aug 23;7:565. doi: 10.1186/1756-0500-7-565 (PMC4246553; doi:10.1186/1756-0500-7-565)
Supplement: Supplementary file 1 — Additional file 1: The attribute weighting results of 1a and 1b virus subtypes. (ZIP 29 KB) [file 13104_2014_3338_MOESM1_ESM.zip › S2 (Details of attributes weighting on subtypes 1a and 1b)/Weighted attributes of Subtype 1b RP vs. RL.xls]

## Sheet: RapidMiner Data
Weight_PCA	Weight_SVM	Weight_Relief	Weight_Uncertainty	Weight_Gini Index	Weight_Chi Squared	Weight_Deviation	Weight_Rule	Weight_Info Gain Ratio	Weight_Info Gain	Attribute
0.0484802	0.452351	0	1	0.642374	1	0.324826	1	1	0.521331	Count of UU
0.082869	0.549118	0.0206428	0.613791	0.640294	0.677389	0.226448	0	0.237648	0.51263	Count of CA
0.648205	0.3963	1	0.348142	0.552216	0.254712	0.74138	0.2	0.369209	0.696019	Count of carbon
0.0380278	0.666361	0.00808763	0.370873	1	0.329801	0.203392	0.4	1	0.839818	Count of AA
0.491263	0.40311	0.595956	0.302296	0.867769	0.195207	0.798225	0	0.474191	1	Count of oxygen
0.019644	0.398358	0.01175	0.378826	0.642374	0.335352	0.198664	0.2	1	0.696019	Count of AG
0.0240962	1	0.0201269	0.468207	0.753022	0.404037	0.209476	0	0.436124	0.893108	Count of UC
0.0592718	0.172577	0.0202732	0.243959	0.642374	0.217061	0.225783	0.6	1	0.436884	Count of AC
0.0866665	0.455179	0.00850208	0.433166	0.642374	0.417219	0.199962	1	1	0.436884	Count of AU
0.187421	0.217849	0.0249298	0.409056	0.642374	0.353201	0.43965	0.6	1	0.436884	Count of Uracil
0.93382	0.172511	0.544856	0.244435	0.236664	0.15011	0.937522	0	0.259216	0.35471	DS Count of nitrogen
1	0.282397	0.860476	0.350882	0.470532	0.222958	1	0	0.259216	0.434328	Count of hydrogen
5.44564e-06	0.0347638	0.0160081	0.282242	0.642374	0.254305	2.64016e-05	0.2	1	0.436884	Frequency of AC
9.21403e-06	0.0714959	0.00750453	0.308308	0.642374	0.269442	2.27495e-05	0.2	1	0.436884	Frequency of AU
0.0242157	0.148066	0.93666	0.420689	0.463862	0.271965	0.0266666	0	0.339366	0.604719	Weight
0.0443275	0.0548255	0.00370849	0.546224	0.607313	0.480353	0.227948	0	0.278851	0.425367	Count of UA
0.0709435	0.349709	0.0121916	0.310457	0.642374	0.264585	0.264815	0	1	0.436884	Count of CU
0.20468	0.0155582	0.0323928	0.454555	0.552216	0.321956	0.346694	0	0.369209	0.696019	Count of Adenine
0.216366	0.171659	0.0439238	0.406776	0.642374	0.330495	0.43366	0.2	1	0.436884	Count of Cytosine
1.64418e-06	0.729005	0.0190477	0.0454685	0	0.0217597	2.0342e-05	0	0.150639	0.0658116	Frequency of GU
0.0698888	0.761016	0.0173832	0.408047	0.359607	0.405077	0.224457	0	0.259216	0.35471	Count of UG
0.118164	0.921229	0.0193688	0.393266	0.249544	0.354084	0.27695	0.4	0.234157	0.278235	Count of GC
0.143747	0.657224	0.0153626	0.389779	0.249544	0.368653	0.292845	0	0.234157	0.278235	Count of GG
0.18157	0.5293	0.0213747	0.221091	0.236664	0.193819	0.300518	0.2	0.259216	0.35471	Count of CC
0.190306	0.401949	0.00597529	0.330728	0.382304	0.279617	0.313709	0	0.311359	0.517643	Count of CG
0.24345	0.042971	0.0508511	0.32816	0.382304	0.258341	0.362399	0	0.311359	0.517643	Count of Guanine
0.468107	0.0290559	0.421776	0.296497	0.400137	0.233365	0.658166	0.4	0.208898	0.301164	Count of nitrogen
4.15573e-06	0.46667	0.0115538	0.22083	0.249544	0.145948	2.31557e-05	0	0.208898	0.217645	Frequency of AG
4.74595e-06	0.471508	0.00769241	0.192858	0.110443	0.105592	2.39719e-05	0	0.208898	0.20474	Frequency of GA
0.00192436	0.236824	0.27826	0.49355	0.306787	0.483591	0.00299634	0.2	0.284783	0.434416	salt 0.1M
0.0196965	0.216892	0.0194005	0.263048	0.174842	0.198675	0.18333	0	0.208898	0.20474	Count of GU
0.0381563	0.0403771	0.011693	0.209331	0.306787	0.140397	0.181634	0.2	0.284783	0.434416	Count of GA
