# Supplementary material for: Prediction of hepatitis C virus interferon/ribavirin therapy outcome based on viral nucleotide attributes using machine learning algorithms
Source: BMC Res Notes. 2014 Aug 23;7:565. doi: 10.1186/1756-0500-7-565 (PMC4246553; doi:10.1186/1756-0500-7-565)
Supplement: Supplementary file 1 — Additional file 1: The attribute weighting results of 1a and 1b virus subtypes. (ZIP 29 KB) [file 13104_2014_3338_MOESM1_ESM.zip › S2 (Details of attributes weighting on subtypes 1a and 1b)/Weighted attributes of Subtype 1b NR vs. RP.xls]

## Sheet: RapidMiner Data
Weight_PCA	Weight_SVM	Weight_Relief	Weight_Uncertainty	Weight_Gini Index	Weight_Chi Squared	Weight_Deviation	Weight_Rule	Weight_Info Gain Ratio	Weight_Info Gain	Attribute
1	0.595682	0.18574	0.814147	0.746362	0.651842	1	0.769231	1	0.802117	Count of hydrogen
0.628812	0.141898	0.202874	0.808891	0.982254	0.746021	0.803024	0.615385	0.827135	0.870891	Count of oxygen
0.045917	1	0.82695	0.793566	0.897785	0.7797	0.209243	0.384615	1	0.925452	Count of CA
0.124044	0.624606	0.529124	0.556582	0.559199	0.574856	0.249819	0.384615	0.550948	0.553128	Count of CG
0.126171	0.590367	0.667824	0.556045	0.744243	0.530104	0.335003	0	0.751193	1	Count of Cytosine
0.185007	0.557083	0.582631	0.575853	0.746362	0.533564	0.303105	0	0.646359	0.802117	Count of Guanine
0.0526734	0.318865	1	1	1	1	0.175277	0.153846	0.827135	0.931462	Count of GU
0.00565425	0.477274	0.330451	0.612787	0.609029	0.63218	0.249974	0	0.827135	0.657858	Count of UU
0.0299971	0.0138077	0.165154	0.99967	0.627242	0.99308	0.160681	0	0.646359	0.766975	Count of UA
0.126152	0.49077	0.193169	0.811128	0.517675	0.770934	0.225375	0.384615	0.827135	0.58096	Count of CC
0.0142016	0.34015	0.143522	0.705403	0.44301	0.747405	0.163412	0.153846	0.597771	0.657858	Count of UC
0.160977	0.317081	0.209294	0.611686	0.372763	0.56436	0.311441	0.615385	0.827135	0.370284	Count of Adenine
0.026346	0.200097	0.0140327	0.508075	0.238494	0.415398	0.0275749	1	0.827135	0.2781	Weight
0.0339648	0.0909249	0.0357852	0.762998	0.271721	0.793541	0.177848	0	0.505214	0.45244	Count of UG
0.0783703	0.396444	0.0271685	0.780351	0.436956	0.789619	0.177029	0.153846	1	0.473009	Count of AC
0.106507	0.119356	0.0486386	0.458783	0.536943	0.392388	0.222799	0	0.646359	0.766975	Count of GG
0.352769	0.128447	0.014165	0.452605	0.35477	0.472318	0.564892	0.538462	0.827135	0.342036	Count of nitrogen
0.851959	0.38766	0	0.555539	0.161211	0.475433	0.842864	0	0.413134	0.261996	DS Count of nitrogen
0.053496	0.336158	0.0278686	0.651148	0.335883	0.694969	0.148546	0	0.363052	0.346685	Count of AU
0.0773409	0.207563	0.0227132	0.935589	0.238927	0.930104	0.207888	0	0.363052	0.254999	Count of CU
8.66432e-06	0.437438	0.197996	0.204943	0.17186	0.174835	1.98401e-05	0.0769231	0.827135	0.230651	Frequency of AC
0.00122576	0.0218524	0.194971	0.430052	0.271721	0.364643	0.00222617	0	0.505214	0.45244	salt 0.1M
0.0175312	0.292788	0.109782	0.213462	0.17186	0.2406	0.175253	0.384615	0.827135	0.230651	Count of AA
0.092591	0.184262	0.068375	0.328581	0.185832	0.356863	0.20948	0.230769	0.827135	0.239429	Count of GC
2.06462e-06	0.0722512	0.324016	0.440295	0.159284	0.380404	1.88146e-05	0	0.302881	0.197645	Frequency of AG
6.87947e-06	0.298785	0.00476494	0.0856547	0	0.0746828	1.72579e-05	0	0.0539864	0.0646687	Frequency of AU
7.09897e-06	0.45031	0.0820572	0.441782	0.119463	0.322003	1.88876e-05	0	0.413134	0.261996	Frequency of GA
0.0110381	0.209885	0.0200401	0.336732	0.193417	0.395502	0.157735	0	0.459709	0.355486	Count of AG
0.0665536	0.336696	0.0392785	0.368754	0.372763	0.363943	0.150841	0.461538	0.413134	0.370284	Count of GA
0.0729461	0.254143	0.402499	0.342708	0.457943	0.356863	0.334951	0	0.459709	0.446563	Count of Uracil
