# Supplementary material for: Prediction of hepatitis C virus interferon/ribavirin therapy outcome based on viral nucleotide attributes using machine learning algorithms
Source: BMC Res Notes. 2014 Aug 23;7:565. doi: 10.1186/1756-0500-7-565 (PMC4246553; doi:10.1186/1756-0500-7-565)
Supplement: Supplementary file 2 — Additional file 2: The prediction performances of 1b virus subtype treatment groups. (ZIP 61 KB) [file 13104_2014_3338_MOESM2_ESM.zip]

Archive with 9 entries (8 files):
- S3 (Full results of subtype 1a)/
- S3 (Full results of subtype 1a)/NR vs. RP on Baysian Models.xls
- S3 (Full results of subtype 1a)/NR vs. RP on Decision Trees Models.xls
- S3 (Full results of subtype 1a)/NR vs. RP on Neural Net Models.xls
- S3 (Full results of subtype 1a)/NR vs. RP on SVM Models.xls
- S3 (Full results of subtype 1a)/RL vs. RP on Baysian.xls
- S3 (Full results of subtype 1a)/RL vs. RP on Decision Trees Models.xls
- S3 (Full results of subtype 1a)/RL vs. RP on Neural Net Models.xls
- S3 (Full results of subtype 1a)/RL vs. RP on SVM Models.xls
