# Supplementary material for: Prediction of hepatitis C virus interferon/ribavirin therapy outcome based on viral nucleotide attributes using machine learning algorithms
Source: BMC Res Notes. 2014 Aug 23;7:565. doi: 10.1186/1756-0500-7-565 (PMC4246553; doi:10.1186/1756-0500-7-565)
Supplement: Supplementary file 2 — Additional file 2: The prediction performances of 1b virus subtype treatment groups. (ZIP 61 KB) [file 13104_2014_3338_MOESM2_ESM.zip › S3 (Full results of subtype 1a)/NR vs. RP on Neural Net Models.xls]

## Sheet: RapidMiner Data
Database	Model	accuracy	AUC	AUC (optimistic)	AUC (pessimistic)	f_measure	precision	recall	sensitivity	specificity
Fcdb	Perceptron	0.625	0	1	0	0.760476	0.625	1	1	0
Fcdb	Neural Net	0.55	0.55	0.55	0.55	0.680851	0.583333	0.733333	0.733333	0.3
Fcdb	AutoMLp	0.583333	0.45	0.45	0.45	0.695652	0.65	0.733333	0.733333	0.4
Chi Squared	Perceptron	0.625	0	1	0	0.760476	0.625	1	1	0
Chi Squared	Neural Net	0.475	0.65	0.65	0.65	0.590909	0.590909	0.6	0.6	0.3
Chi Squared	AutoMLp	0.6	0.591667	0.591667	0.591667	0.695652	0.666667	0.716667	0.716667	0.4
Rule	Perceptron	0.625	0	1	0	0.760476	0.625	1	1	0
Rule	Neural Net	0.466667	0.366667	0.366667	0.366667	0.625	0.55	0.683333	0.683333	0.2
Rule	AutoMLp	0.525	0.491667	0.491667	0.491667	0.652174	0.625	0.7	0.7	0.35
PCA	Perceptron	0.625	0	1	0	0.760476	0.625	1	1	0
PCA	Neural Net	0.566667	0.466667	0.466667	0.466667	0.693878	0.608333	0.766667	0.766667	0.25
PCA	AutoMLp	0.4	0.183333	0.183333	0.183333	0.553191	0.52	0.6	0.6	0.1
Relief	Perceptron	0.625	0	1	0	0.760476	0.625	1	1	0
Relief	Neural Net	0.683333	0.675	0.675	0.675	0.766667	0.75	0.833333	0.833333	0.5
Relief	AutoMLp	0.658333	0.758333	0.758333	0.758333	0.746667	0.716667	0.833333	0.833333	0.45
Gini Index	Perceptron	0.625	0	1	0	0.760476	0.625	1	1	0
Gini Index	Neural Net	0.708333	0.708333	0.708333	0.708333	0.766667	0.766667	0.833333	0.833333	0.55
Gini Index	AutoMLp	0.566667	0.6	0.6	0.6	0.666667	0.652174	0.7	0.7	0.35
Uncertainty	Perceptron	0.625	0	1	0	0.760476	0.625	1	1	0
Uncertainty	Neural Net	0.508333	0.65	0.65	0.65	0.622222	0.608696	0.633333	0.633333	0.35
Uncertainty	AutoMLp	0.525	0.525	0.525	0.525	0.619048	0.65	0.6	0.6	0.45
SVM	Perceptron	0.625	0	1	0	0.760476	0.625	1	1	0
SVM	Neural Net	0.675	0.758333	0.758333	0.758333	0.755556	0.73913	0.766667	0.766667	0.6
SVM	AutoMLp	0.766667	0.675	0.675	0.675	0.818182	0.818182	0.816667	0.816667	0.75
Info Gain	Perceptron	0.625	0	1	0	0.760476	0.625	1	1	0
Info Gain	Neural Net	0.625	0.675	0.675	0.675	0.711111	0.695652	0.733333	0.733333	0.5
Info Gain	AutoMLp	0.541667	0.475	0.475	0.475	0.636364	0.636364	0.65	0.65	0.45
Info Gain Ratio	Perceptron	0.625	0	1	0	0.760476	0.625	1	1	0
Info Gain Ratio	Neural Net	0.508333	0.591667	0.591667	0.591667	0.638298	0.6	0.683333	0.683333	0.25
Info Gain Ratio	AutoMLp	0.4	0.508333	0.508333	0.508333	0.511628	0.55	0.533333	0.533333	0.25
Deviation	Perceptron	0.625	0	1	0	0.760476	0.625	1	1	0
Deviation	Neural Net	0.491667	0.633333	0.633333	0.633333	0.625	0.576923	0.683333	0.683333	0.2
Deviation	AutoMLp	0.55	0.516667	0.516667	0.516667	0.68	0.607143	0.8	0.8	0.2
