# Supplementary material for: Prediction of hepatitis C virus interferon/ribavirin therapy outcome based on viral nucleotide attributes using machine learning algorithms
Source: BMC Res Notes. 2014 Aug 23;7:565. doi: 10.1186/1756-0500-7-565 (PMC4246553; doi:10.1186/1756-0500-7-565)
Supplement: Supplementary file 2 — Additional file 2: The prediction performances of 1b virus subtype treatment groups. (ZIP 61 KB) [file 13104_2014_3338_MOESM2_ESM.zip › S3 (Full results of subtype 1a)/NR vs. RP on SVM Models.xls]

## Sheet: RapidMiner Data
Database	Model	accuracy	AUC	AUC (optimistic)	AUC (pessimistic)	f_measure	precision	recall	sensitivity	specificity
Uncertainty	SVM	0.566667	0.625	0.625	0.625	0.705882	0.583333	0.816667	0.816667	0.15
Uncertainty	SVM Linear	0.566667	0.625	0.625	0.625	0.705882	0.583333	0.816667	0.816667	0.15
Uncertainty	SVM Evolutionary	0.625	0.5	1	0	0.745098	0.655172	0.8	0.8	0.2
Uncertainty	SVM LibSVM	0.625	0.65	0.7	0.6	0.760476	0.625	1	1	0
Uncertainty	SVM PSO	0.55	0.5	1	0	0.636364	0.636364	0.616667	0.616667	0.35
Uncertainty	SVM Fast Large Margin	0.525	0.791667	0.791667	0.791667	0.666667	0.615385	0.7	0.7	0.3
Uncertainty	SVM Hyper Hyper	0.432772	0.4	0.60662	0.25	0.552094	0.570688	0.50662	0.50662	0.3
PCA	SVM	0.625	0.333333	0.333333	0.333333	0.760476	0.625	1	1	0
PCA	SVM Linear	0.625	0.333333	0.333333	0.333333	0.760476	0.625	1	1	0
PCA	SVM Evolutionary	0.491667	0.616667	1	0.233333	0.608696	0.583333	0.7	0.7	0.3
PCA	SVM LibSVM	0.625	0.425	0.425	0.425	0.760476	0.625	1	1	0
PCA	SVM PSO	0.458333	0.616667	1	0.233333	0.296296	0.8	0.15	0.15	0.9
PCA	SVM Fast Large Margin	0.525	0.616667	0.616667	0.616667	0.666667	0.615385	0.7	0.7	0.3
PCA	SVM Hyper Hyper	0.515698	0.493644	0.710311	0.326977	0.601737	0.6875	0.433333	0.433333	0.7
Deviation	SVM	0.625	0.466667	0.466667	0.466667	0.760476	0.625	1	1	0
Deviation	SVM Linear	0.625	0.416667	0.416667	0.416667	0.760476	0.625	1	1	0
Deviation	SVM Evolutionary	0.625	0.541667	1	0.0833333	0.745098	0.655172	0.8	0.8	0.2
Deviation	SVM LibSVM	0.625	0.558333	0.558333	0.558333	0.760476	0.625	1	1	0
Deviation	SVM PSO	0.608333	0.541667	1	0.0833333	0.611111	0.785714	0.466667	0.466667	0.7
Deviation	SVM Fast Large Margin	0.525	0.666667	0.666667	0.666667	0.666667	0.615385	0.7	0.7	0.3
Deviation	SVM Hyper Hyper	0.614066	0.35	0.8	0.33142	0.611533	0.776231	0.53142	0.53142	0.7
Fcdb	SVM	0.541667	0.516667	0.516667	0.516667	0.692308	0.566667	0.816667	0.816667	0.1
Fcdb	SVM Linear	0.541667	0.516667	0.516667	0.516667	0.692308	0.566667	0.816667	0.816667	0.1
Fcdb	SVM Evolutionary	0.625	0.5	1	0	0.745098	0.655172	0.8	0.8	0.2
Fcdb	SVM LibSVM	0.625	0.55	1	0.1	0.760476	0.625	1	1	0
Fcdb	SVM PSO	0.525	0.5	1	0	0.540541	0.666667	0.45	0.45	0.6
Fcdb	SVM Fast Large Margin	0.525	0.666667	0.666667	0.666667	0.666667	0.615385	0.7	0.7	0.3
Fcdb	SVM Hyper Hyper	0.435157	0.4	0.608906	0.25	0.553723	0.573014	0.508906	0.508906	0.3
Chi Squared	SVM	0.541667	0.641667	0.641667	0.641667	0.692308	0.566667	0.816667	0.816667	0.1
Chi Squared	SVM Linear	0.541667	0.641667	0.641667	0.641667	0.692308	0.566667	0.816667	0.816667	0.1
Chi Squared	SVM Evolutionary	0.625	0.5	1	0	0.745098	0.655172	0.8	0.8	0.2
Chi Squared	SVM LibSVM	0.625	0.65	0.7	0.6	0.760476	0.625	1	1	0
Chi Squared	SVM PSO	0.525	0.5	1	0	0.604651	0.619048	0.583333	0.583333	0.35
Chi Squared	SVM Fast Large Margin	0.525	0.766667	0.766667	0.766667	0.666667	0.615385	0.7	0.7	0.3
Chi Squared	SVM Hyper Hyper	0.435157	0.4	0.608906	0.25	0.553723	0.573014	0.508906	0.508906	0.3
Gini Index	SVM	0.7	0.858333	0.858333	0.858333	0.789048	0.725	0.916667	0.916667	0.4
Gini Index	SVM Linear	0.7	0.858333	0.858333	0.858333	0.789048	0.725	0.916667	0.916667	0.4
Gini Index	SVM Evolutionary	0.625	0.5	1	0	0.745098	0.655172	0.8	0.8	0.2
Gini Index	SVM LibSVM	0.625	0.566667	0.566667	0.566667	0.760476	0.625	1	1	0
Gini Index	SVM PSO	0.641667	0.5	1	0	0.697674	0.714286	0.65	0.65	0.5
Gini Index	SVM Fast Large Margin	0.525	0.775	0.775	0.775	0.666667	0.615385	0.7	0.7	0.3
Gini Index	SVM Hyper Hyper	0.639667	0.5745	0.877535	0.471464	0.655427	0.79544	0.571464	0.571464	0.7
Info Gain	SVM	0.575	0.691667	0.691667	0.691667	0.705882	0.6	0.816667	0.816667	0.2
Info Gain	SVM Linear	0.575	0.691667	0.691667	0.691667	0.705882	0.6	0.816667	0.816667	0.2
Info Gain	SVM Evolutionary	0.625	0.5	1	0	0.745098	0.655172	0.8	0.8	0.2
Info Gain	SVM LibSVM	0.625	0.491667	0.616667	0.366667	0.760476	0.625	1	1	0
Info Gain	SVM PSO	0.575	0.5	1	0	0.651163	0.666667	0.6	0.6	0.45
Info Gain	SVM Fast Large Margin	0.525	0.666667	0.666667	0.666667	0.666667	0.615385	0.7	0.7	0.3
Info Gain	SVM Hyper Hyper	0.48158	0.3	0.72303	0.166667	0.601268	0.61965	0.589697	0.589697	0.4
Info Gain Ratio	SVM	0.541667	0.616667	0.616667	0.616667	0.692308	0.566667	0.816667	0.816667	0.1
Info Gain Ratio	SVM Linear	0.541667	0.616667	0.616667	0.616667	0.692308	0.566667	0.816667	0.816667	0.1
Info Gain Ratio	SVM Evolutionary	0.625	0.5	1	0	0.745098	0.655172	0.8	0.8	0.2
Info Gain Ratio	SVM LibSVM	0.625	0.579167	0.841667	0.316667	0.760476	0.625	1	1	0
Info Gain Ratio	SVM PSO	0.525	0.5	1	0	0.540541	0.666667	0.45	0.45	0.6
Info Gain Ratio	SVM Fast Large Margin	0.525	0.666667	0.666667	0.666667	0.666667	0.615385	0.7	0.7	0.3
Info Gain Ratio	SVM Hyper Hyper	0.451724	0.433333	0.9	0.266667	0.542899	0.625	0.45	0.45	0.6
Relief	SVM	0.741667	0.75	0.75	0.75	0.803333	0.8	0.883333	0.883333	0.6
Relief	SVM Linear	0.741667	0.75	0.75	0.75	0.803333	0.8	0.883333	0.883333	0.6
Relief	SVM Evolutionary	0.508333	0.416667	0.416667	0.416667	0.666667	0.586207	0.783333	0.783333	0.1
Relief	SVM LibSVM	0.541667	0.65	0.65	0.65	0.679048	0.625	0.833333	0.833333	0.1
Relief	SVM PSO	0.508333	0.416667	0.416667	0.416667	0.622222	0.616667	0.666667	0.666667	0.35
Relief	SVM Fast Large Margin	0.575	0.858333	0.858333	0.858333	0.666667	0.652174	0.616667	0.616667	0.35
Relief	SVM Hyper Hyper	0.542956	0.485049	0.770928	0.535049	0.603559	0.685623	0.53369	0.53369	0.585049
Rule	SVM	0.541667	0.383333	0.383333	0.383333	0.692308	0.575	0.833333	0.833333	0.1
Rule	SVM Linear	0.541667	0.383333	0.383333	0.383333	0.692308	0.575	0.833333	0.833333	0.1
Rule	SVM Evolutionary	0.625	0.5	1	0	0.745098	0.655172	0.8	0.8	0.2
Rule	SVM LibSVM	0.625	0.591667	0.591667	0.591667	0.760476	0.625	1	1	0
Rule	SVM PSO	0.625	0.5	1	0	0.745098	0.655172	0.8	0.8	0.2
Rule	SVM Fast Large Margin	0.466667	0.525	0.525	0.525	0.526316	0.625	0.416667	0.416667	0.5
Rule	SVM Hyper Hyper	0.545082	0.533333	0.85	0.460518	0.601569	0.650654	0.65	0.65	0.477185
SVM	SVM	0.633333	0.841667	0.841667	0.841667	0.723404	0.68	0.783333	0.783333	0.45
SVM	SVM Linear	0.633333	0.841667	0.841667	0.841667	0.723404	0.68	0.783333	0.783333	0.45
SVM	SVM Evolutionary	0.575	0.55	0.816667	0.283333	0.716981	0.612903	0.9	0.9	0.1
SVM	SVM LibSVM	0.65	0.6	0.6	0.6	0.774762	0.65	1	1	0.1
SVM	SVM PSO	0.575	0.55	0.816667	0.283333	0.693878	0.62963	0.8	0.8	0.2
SVM	SVM Fast Large Margin	0.4	0.741667	0.741667	0.741667	0.4	0.538462	0.3	0.3	0.65
SVM	SVM Hyper Hyper	0.468144	0.511894	0.678561	0.461894	0.461012	0.609558	0.376137	0.376137	0.5
