# Supplementary material for: Prediction of hepatitis C virus interferon/ribavirin therapy outcome based on viral nucleotide attributes using machine learning algorithms
Source: BMC Res Notes. 2014 Aug 23;7:565. doi: 10.1186/1756-0500-7-565 (PMC4246553; doi:10.1186/1756-0500-7-565)
Supplement: Supplementary file 2 — Additional file 2: The prediction performances of 1b virus subtype treatment groups. (ZIP 61 KB) [file 13104_2014_3338_MOESM2_ESM.zip › S3 (Full results of subtype 1a)/RL vs. RP on Decision Trees Models.xls]

## Sheet: RapidMiner Data
Database	Model	accuracy	AUC	AUC (optimistic)	AUC (pessimistic)	f_measure	precision	recall	sensitivity	specificity
Chi Squared	DT Parallel Gini Index	0.816667	0.608333	0.908333	0.741667	0.836667	0.9	0.8	0.8	0.85
Chi Squared	DT Gini Index	0.808333	0.525	0.908333	0.725	0.823333	0.9	0.783333	0.783333	0.85
Chi Squared	DT Random Forest Gain Ratio	0.733333	0.720833	0.8	0.691667	0.796667	0.766667	0.866667	0.866667	0.55
Chi Squared	DT Stump Info Gain	0.716667	0.5	0.933333	0.533333	0.722222	0.928571	0.566667	0.566667	0.9
Chi Squared	DT Parallel Accuracy	0.716667	0.691667	0.95	0.433333	0.785714	0.775	0.883333	0.883333	0.5
Chi Squared	DT Stump Accuracy	0.708333	0.633333	0.966667	0.3	0.809048	0.725	0.966667	0.966667	0.3
Chi Squared	DT Random Forest Info Gain	0.7	0.841667	0.925	0.758333	0.768095	0.75	0.85	0.85	0.45
Chi Squared	DT Accuracy	0.7	0.658333	1	0.316667	0.789048	0.758333	0.916667	0.916667	0.4
Chi Squared	DT Random Forest Accuracy	0.691667	0.758333	0.825	0.741667	0.779048	0.741667	0.9	0.9	0.4
Chi Squared	DT Random Forest Gini Index	0.683333	0.616667	0.758333	0.641667	0.755556	0.766667	0.733333	0.733333	0.6
Chi Squared	DT Gain Ratio	0.675	0.4	0.833333	0.5	0.755556	0.766667	0.733333	0.733333	0.6
Chi Squared	DT Parallel Gain Ratio	0.658333	0.45	0.783333	0.5	0.727273	0.725	0.683333	0.683333	0.55
Chi Squared	DT Parallel Info Gain	0.633333	0.425	0.85	0.4	0.71	0.75	0.75	0.75	0.5
Chi Squared	DT Stump Gini Index	0.625	0.5	0.908333	0.341667	0.697674	0.714286	0.7	0.7	0.55
Chi Squared	DT Stump Gain Ratio	0.591667	0.5	0.933333	0.216667	0.695652	0.666667	0.75	0.75	0.4
Chi Squared	DT Info Gain	0.566667	0.375	0.825	0.191667	0.651163	0.666667	0.616667	0.616667	0.4
Deviation	DT Stump Info Gain	0.716667	0.5	0.933333	0.533333	0.722222	0.928571	0.566667	0.566667	0.9
Deviation	DT Stump Gain Ratio	0.716667	0.5	0.933333	0.533333	0.722222	0.928571	0.566667	0.566667	0.9
Deviation	DT Parallel Gini Index	0.683333	0.466667	0.908333	0.391667	0.731707	0.789474	0.65	0.65	0.65
Deviation	DT Stump Gini Index	0.683333	0.5	0.933333	0.533333	0.717949	0.823529	0.666667	0.666667	0.8
Deviation	DT Random Forest Info Gain	0.683333	0.541667	0.7	0.616667	0.744186	0.761905	0.733333	0.733333	0.6
Deviation	DT Gini Index	0.658333	0.379167	0.875	0.316667	0.714286	0.75	0.65	0.65	0.55
Deviation	DT Random Forest Accuracy	0.633333	0.725	0.816667	0.625	0.728095	0.683333	0.85	0.85	0.25
Deviation	DT Parallel Info Gain	0.633333	0.466667	0.741667	0.291667	0.682927	0.736842	0.616667	0.616667	0.55
Deviation	DT Info Gain	0.625	0.354167	0.825	0.266667	0.682927	0.736842	0.6	0.6	0.55
Deviation	DT Random Forest Gini Index	0.616667	0.566667	0.716667	0.566667	0.697674	0.714286	0.7	0.7	0.55
Deviation	DT Gain Ratio	0.591667	0.429167	0.825	0.333333	0.65	0.722222	0.566667	0.566667	0.6
Deviation	DT Parallel Gain Ratio	0.591667	0.479167	0.775	0.333333	0.666667	0.7	0.666667	0.666667	0.55
Deviation	DT Random Forest Gain Ratio	0.566667	0.458333	0.691667	0.558333	0.634146	0.684211	0.566667	0.566667	0.5
Deviation	DT Accuracy	0.558333	0.475	0.883333	0	0.698095	0.6	0.883333	0.883333	0
Deviation	DT Stump Accuracy	0.558333	0.475	0.883333	0.05	0.698095	0.6	0.883333	0.883333	0
Deviation	DT Parallel Accuracy	0.55	0.433333	0.766667	0	0.716981	0.566667	0.866667	0.866667	0
Fcdb	DT Info Gain	0.8	0.4875	0.933333	0.725	0.823333	0.883333	0.833333	0.833333	0.8
Fcdb	DT Random Forest Gain Ratio	0.75	0.7125	0.783333	0.641667	0.819048	0.808333	0.883333	0.883333	0.5
Fcdb	DT Parallel Info Gain	0.725	0.4875	0.866667	0.625	0.763333	0.833333	0.766667	0.766667	0.7
Fcdb	DT Stump Info Gain	0.716667	0.5	0.933333	0.533333	0.722222	0.928571	0.566667	0.566667	0.9
Fcdb	DT Gini Index	0.708333	0.5	0.908333	0.525	0.753333	0.8	0.783333	0.783333	0.65
Fcdb	DT Stump Accuracy	0.708333	0.633333	0.966667	0.3	0.809048	0.725	0.966667	0.966667	0.3
Fcdb	DT Parallel Gini Index	0.683333	0.4	0.908333	0.425	0.739048	0.775	0.783333	0.783333	0.55
Fcdb	DT Random Forest Accuracy	0.641667	0.55	0.633333	0.533333	0.76381	0.658333	0.95	0.95	0.1
Fcdb	DT Accuracy	0.633333	0.608333	0.9	0.316667	0.75	0.691667	0.816667	0.816667	0.4
Fcdb	DT Parallel Accuracy	0.633333	0.608333	0.9	0.316667	0.75	0.691667	0.816667	0.816667	0.4
Fcdb	DT Random Forest Info Gain	0.633333	0.6	0.683333	0.516667	0.723404	0.675	0.783333	0.783333	0.35
Fcdb	DT Stump Gini Index	0.625	0.5	0.908333	0.341667	0.697674	0.714286	0.7	0.7	0.55
FCdb	DT Gain Ratio	0.6	0.45	0.75	0.4	0.681818	0.716667	0.65	0.65	0.5
Fcdb	DT Stump Gain Ratio	0.591667	0.5	0.933333	0.216667	0.695652	0.666667	0.75	0.75	0.4
Fcdb	DT Parallel Gain Ratio	0.591667	0.4	0.8	0.25	0.695652	0.691667	0.7	0.7	0.35
Fcdb	DT Random Forest Gini Index	0.533333	0.35	0.383333	0.316667	0.652174	0.566667	0.65	0.65	0.25
Gini Index	DT Info Gain	0.766667	0.4625	0.858333	0.6	0.786667	0.866667	0.783333	0.783333	0.75
Gini Index	DT Parallel Info Gain	0.766667	0.5125	0.908333	0.6	0.786667	0.866667	0.783333	0.783333	0.75
Gini Index	DT Accuracy	0.758333	0.7	1	0.4	0.842381	0.758333	1	1	0.4
Gini Index	DT Parallel Accuracy	0.758333	0.7	1	0.4	0.842381	0.758333	1	1	0.4
Gini Index	DT Stump Accuracy	0.758333	0.7	1	0.4	0.842381	0.758333	1	1	0.4
Gini Index	DT Random Forest Info Gain	0.741667	0.691667	0.816667	0.766667	0.793333	0.816667	0.833333	0.833333	0.65
Gini Index	DT Random Forest Gain Ratio	0.733333	0.695833	0.825	0.766667	0.790698	0.809524	0.766667	0.766667	0.75
Gini Index	DT Random Forest Accuracy	0.733333	0.625	0.85	0.725	0.779048	0.825	0.816667	0.816667	0.65
Gini Index	DT Stump Info Gain	0.716667	0.5	0.933333	0.533333	0.722222	0.928571	0.566667	0.566667	0.9
Gini Index	DT Parallel Gain Ratio	0.708333	0.4	0.908333	0.475	0.75	0.783333	0.783333	0.783333	0.6
Gini Index	DT Gini Index	0.683333	0.45	0.808333	0.525	0.744186	0.741667	0.683333	0.683333	0.6
Gini Index	DT Parallel Gini Index	0.683333	0.45	0.808333	0.525	0.744186	0.741667	0.683333	0.683333	0.6
Gini Index	DT Random Forest Gini Index	0.65	0.708333	0.833333	0.758333	0.713333	0.766667	0.75	0.75	0.55
Gini Index	DT Gain Ratio	0.625	0.425	0.833333	0.425	0.697674	0.716667	0.65	0.65	0.55
Gini Index	DT Stump Gini Index	0.625	0.5	0.908333	0.341667	0.697674	0.714286	0.7	0.7	0.55
Gini Index	DT Stump Gain Ratio	0.591667	0.5	0.933333	0.216667	0.695652	0.666667	0.75	0.75	0.4
Info Gain	DT Info Gain	0.766667	0.4625	0.858333	0.6	0.786667	0.866667	0.783333	0.783333	0.75
Info Gain	DT Accuracy	0.758333	0.7	1	0.4	0.842381	0.758333	1	1	0.4
Info Gain	DT Stump Accuracy	0.758333	0.7	1	0.4	0.842381	0.758333	1	1	0.4
Info Gain	DT Random Forest Info Gain	0.741667	0.691667	0.816667	0.766667	0.793333	0.816667	0.833333	0.833333	0.65
Info Gain	DT Parallel Accuracy	0.733333	0.7	1	0.4	0.822381	0.758333	0.966667	0.966667	0.4
Info Gain	DT Random Forest Gain Ratio	0.733333	0.695833	0.825	0.766667	0.790698	0.809524	0.766667	0.766667	0.75
Info Gain	DT Random Forest Accuracy	0.733333	0.625	0.85	0.725	0.779048	0.825	0.816667	0.816667	0.65
Info Gain	DT Stump Info Gain	0.716667	0.5	0.933333	0.533333	0.722222	0.928571	0.566667	0.566667	0.9
Info Gain	DT Gini Index	0.683333	0.45	0.808333	0.525	0.744186	0.741667	0.683333	0.683333	0.6
Info Gain	DT Parallel Gini Index	0.65	0.5	0.725	0.375	0.727273	0.691667	0.683333	0.683333	0.5
Info Gain	DT Random Forest Gini Index	0.65	0.708333	0.833333	0.758333	0.713333	0.766667	0.75	0.75	0.55
Info Gain	DT Gain Ratio	0.625	0.425	0.833333	0.425	0.697674	0.716667	0.65	0.65	0.55
Info Gain	DT Parallel Gain Ratio	0.625	0.375	0.833333	0.425	0.711111	0.691667	0.683333	0.683333	0.45
Info Gain	DT Stump Gini Index	0.625	0.5	0.908333	0.341667	0.697674	0.714286	0.7	0.7	0.55
Info Gain	DT Parallel Info Gain	0.625	0.45	0.725	0.325	0.7	0.7	0.75	0.75	0.4
Info Gain	DT Stump Gain Ratio	0.591667	0.5	0.933333	0.216667	0.695652	0.666667	0.75	0.75	0.4
Info Gain Ratio	DT Gini Index	0.775	0.575	0.908333	0.675	0.803333	0.866667	0.783333	0.783333	0.75
Info Gain Ratio	DT Parallel Info Gain	0.766667	0.4375	0.916667	0.525	0.818182	0.808333	0.766667	0.766667	0.65
Info Gain Ratio	DT Stump Info Gain	0.716667	0.5	0.933333	0.533333	0.722222	0.928571	0.566667	0.566667	0.9
Info Gain Ratio	DT Stump Accuracy	0.708333	0.633333	0.966667	0.3	0.809048	0.725	0.966667	0.966667	0.3
Info Gain Ratio	DT Random Forest Accuracy	0.7	0.75	0.866667	0.7	0.781429	0.716667	0.9	0.9	0.35
Info Gain Ratio	DT Info Gain	0.683333	0.5625	0.85	0.525	0.731707	0.783333	0.65	0.65	0.65
Info Gain Ratio	DT Random Forest Gain Ratio	0.675	0.65	0.783333	0.616667	0.755556	0.73913	0.766667	0.766667	0.55
Info Gain Ratio	DT Accuracy	0.666667	0.633333	0.9	0.366667	0.77551	0.691667	0.866667	0.866667	0.4
Info Gain Ratio	DT Random Forest Info Gain	0.641667	0.7	0.741667	0.658333	0.727273	0.727273	0.733333	0.733333	0.55
Info Gain Ratio	DT Parallel Gini Index	0.641667	0.525	0.808333	0.475	0.727273	0.733333	0.683333	0.683333	0.55
Info Gain Ratio	DT Random Forest Gini Index	0.633333	0.658333	0.658333	0.658333	0.71	0.733333	0.75	0.75	0.4
Info Gain Ratio	DT Stump Gini Index	0.625	0.5	0.908333	0.341667	0.697674	0.714286	0.7	0.7	0.55
Info Gain Ratio	DT Gain Ratio	0.616667	0.425	0.808333	0.391667	0.697674	0.733333	0.65	0.65	0.55
Info Gain Ratio	DT Parallel Accuracy	0.6	0.55	0.925	0.125	0.734694	0.666667	0.8	0.8	0.25
Info Gain Ratio	DT Parallel Gain Ratio	0.591667	0.425	0.758333	0.408333	0.666667	0.7	0.6	0.6	0.55
Info Gain Ratio	DT Stump Gain Ratio	0.591667	0.5	0.933333	0.216667	0.695652	0.666667	0.75	0.75	0.4
PCA	DT Stump Info Gain	0.716667	0.5	0.933333	0.533333	0.722222	0.928571	0.566667	0.566667	0.9
PCA	DT Stump Gain Ratio	0.716667	0.5	0.933333	0.533333	0.722222	0.928571	0.566667	0.566667	0.9
PCA	DT Parallel Gini Index	0.691667	0.454167	0.875	0.416667	0.731707	0.789474	0.65	0.65	0.65
PCA	DT Stump Gini Index	0.683333	0.5	0.933333	0.533333	0.717949	0.823529	0.666667	0.666667	0.8
PCA	DT Random Forest Info Gain	0.683333	0.541667	0.7	0.616667	0.744186	0.761905	0.733333	0.733333	0.6
PCA	DT Gini Index	0.658333	0.379167	0.875	0.316667	0.714286	0.75	0.65	0.65	0.55
PCA	DT Parallel Gain Ratio	0.65	0.5125	0.858333	0.45	0.727273	0.727273	0.683333	0.683333	0.5
PCA	DT Random Forest Accuracy	0.641667	0.779167	0.825	0.683333	0.750476	0.691667	0.9	0.9	0.2
PCA	DT Random Forest Accuracy	0.633333	0.725	0.816667	0.625	0.728095	0.683333	0.85	0.85	0.25
PCA	DT Info Gain	0.625	0.354167	0.825	0.266667	0.682927	0.736842	0.6	0.6	0.55
PCA	DT Random Forest Gini Index	0.616667	0.566667	0.716667	0.566667	0.697674	0.714286	0.7	0.7	0.55
PCA	DT Gain Ratio	0.591667	0.429167	0.825	0.333333	0.65	0.722222	0.566667	0.566667	0.6
PCA	DT Parallel Info Gain	0.591667	0.383333	0.858333	0.175	0.666667	0.7	0.583333	0.583333	0.45
PCA	DT Random Forest Gain Ratio	0.566667	0.458333	0.691667	0.558333	0.634146	0.684211	0.566667	0.566667	0.5
PCA	DT Accuracy	0.558333	0.475	0.883333	0	0.698095	0.6	0.883333	0.883333	0
PCA	DT Parallel Accuracy	0.558333	0.475	0.883333	0	0.698095	0.6	0.883333	0.883333	0
PCA	DT Stump Accuracy	0.558333	0.475	0.883333	0.05	0.698095	0.6	0.883333	0.883333	0
Relief	DT Random Forest Gain Ratio	0.8	0.708333	0.883333	0.783333	0.816667	0.866667	0.816667	0.816667	0.8
Relief	DT Stump Accuracy	0.758333	0.7	1	0.4	0.842381	0.758333	1	1	0.4
Relief	DT Parallel Info Gain	0.741667	0.4875	0.908333	0.65	0.783333	0.833333	0.783333	0.783333	0.65
Relief	DT Random Forest Gini Index	0.733333	0.666667	0.783333	0.75	0.78	0.816667	0.816667	0.816667	0.65
Relief	DT Accuracy	0.725	0.675	1	0.35	0.809048	0.758333	0.95	0.95	0.4
Relief	DT Random Forest Accuracy	0.725	0.716667	0.891667	0.791667	0.792381	0.758333	0.9	0.9	0.45
Relief	DT Stump Info Gain	0.716667	0.5	0.933333	0.533333	0.722222	0.928571	0.566667	0.566667	0.9
Relief	DT Gain Ratio	0.708333	0.4	0.833333	0.5	0.77	0.8	0.833333	0.833333	0.6
Relief	DT Parallel Gain Ratio	0.708333	0.35	0.933333	0.5	0.77	0.8	0.833333	0.833333	0.6
Relief	DT Parallel Accuracy	0.691667	0.675	1	0.35	0.8	0.714286	0.9	0.9	0.4
Relief	DT Gini Index	0.683333	0.5	0.858333	0.625	0.744186	0.741667	0.683333	0.683333	0.6
Relief	DT Parallel Gini Index	0.683333	0.5	0.858333	0.625	0.744186	0.741667	0.683333	0.683333	0.6
Relief	DT Info Gain	0.675	0.45	0.858333	0.525	0.733333	0.766667	0.783333	0.783333	0.55
Relief	DT Random Forest Info Gain	0.675	0.8	0.875	0.825	0.744186	0.761905	0.733333	0.733333	0.65
Relief	DT Stump Gini Index	0.625	0.5	0.908333	0.341667	0.697674	0.714286	0.7	0.7	0.55
Relief	DT Stump Gain Ratio	0.591667	0.5	0.933333	0.216667	0.695652	0.666667	0.75	0.75	0.4
Rule	DT Accuracy	0.641667	0.5	1	0	0.77381	0.641667	1	1	0
Rule	DT Parallel Accuracy	0.641667	0.5	1	0	0.77381	0.641667	1	1	0
Rule	DT Stump Accuracy	0.641667	0.5	0.975	0.025	0.757143	0.641667	0.95	0.95	0.05
Rule	DT Gain Ratio	0.575	0.45	0.9	0	0.740741	0.575	0.9	0.9	0
Rule	DT Info Gain	0.575	0.45	0.9	0.0333333	0.740741	0.575	0.9	0.9	0
Rule	DT Parallel Gain Ratio	0.575	0.45	0.9	0	0.740741	0.575	0.9	0.9	0
Rule	DT Parallel Info Gain	0.575	0.45	0.9	0.0333333	0.740741	0.575	0.9	0.9	0
Rule	DT Stump Gain Ratio	0.575	0.45	0.775	0.025	0.730769	0.575	0.85	0.85	0.05
Rule	DT Random Forest Gain Ratio	0.575	0.529167	0.608333	0.3	0.730769	0.575	0.85	0.85	0.05
Rule	DT Random Forest Info Gain	0.575	0.479167	0.475	0.3	0.730769	0.575	0.85	0.85	0.05
Rule	DT Random Forest Accuracy	0.575	0.425	0.725	0.125	0.740741	0.575	0.9	0.9	0
Rule	DT Stump Info Gain	0.55	0.433333	0.841667	0.025	0.705882	0.566667	0.816667	0.816667	0.05
Rule	DT Stump Gini Index	0.55	0.433333	0.841667	0.025	0.705882	0.566667	0.816667	0.816667	0.05
Rule	DT Gini Index	0.541667	0.4	0.8	0.0333333	0.716981	0.558333	0.85	0.85	0
Rule	DT Parallel Gini Index	0.541667	0.4	0.8	0.0333333	0.716981	0.558333	0.85	0.85	0
Rule	DT Random Forest Gini Index	0.525	0.425	0.541667	0.275	0.68	0.55	0.783333	0.783333	0.05
SVM	DT Random Forest Info Gain	0.758333	0.725	0.825	0.725	0.799048	0.825	0.85	0.85	0.65
SVM	DT Stump Info Gain	0.716667	0.5	0.933333	0.533333	0.722222	0.928571	0.566667	0.566667	0.9
SVM	DT Gini Index	0.716667	0.425	0.908333	0.525	0.761905	0.8	0.733333	0.733333	0.65
SVM	DT Parallel Gini Index	0.716667	0.425	0.908333	0.525	0.761905	0.8	0.733333	0.733333	0.65
SVM	DT Stump Accuracy	0.708333	0.633333	0.966667	0.3	0.809048	0.725	0.966667	0.966667	0.3
SVM	DT Accuracy	0.7	0.658333	1	0.316667	0.789048	0.758333	0.916667	0.916667	0.4
SVM	DT Random Forest Gini Index	0.7	0.5625	0.675	0.6	0.76	0.783333	0.816667	0.816667	0.55
SVM	DT Parallel Info Gain	0.683333	0.4625	0.85	0.475	0.731707	0.789474	0.7	0.7	0.65
SVM	DT Parallel Accuracy	0.666667	0.658333	1	0.316667	0.77551	0.703704	0.866667	0.866667	0.4
SVM	DT Info Gain	0.65	0.4625	0.9	0.475	0.714286	0.75	0.7	0.7	0.6
SVM	DT Random Forest Gain Ratio	0.65	0.666667	0.758333	0.575	0.714286	0.783333	0.65	0.65	0.65
SVM	DT Gain Ratio	0.625	0.4	0.8	0.4	0.711111	0.733333	0.7	0.7	0.5
SVM	DT Stump Gini Index	0.625	0.5	0.908333	0.341667	0.697674	0.714286	0.7	0.7	0.55
SVM	DT Parallel Gain Ratio	0.608333	0.416667	0.733333	0.466667	0.666667	0.716667	0.633333	0.633333	0.6
SVM	DT Stump Gain Ratio	0.591667	0.5	0.933333	0.216667	0.695652	0.666667	0.75	0.75	0.4
Uncertainty	DT Gini Index	0.808333	0.525	0.908333	0.725	0.823333	0.9	0.783333	0.783333	0.85
Uncertainty	DT Random Forest Gain Ratio	0.733333	0.716667	0.791667	0.741667	0.773333	0.816667	0.783333	0.783333	0.7
Uncertainty	DT Stump Info Gain	0.716667	0.5	0.933333	0.533333	0.722222	0.928571	0.566667	0.566667	0.9
Uncertainty	DT Random Forest Info Gain	0.716667	0.783333	0.858333	0.808333	0.75	0.816667	0.75	0.75	0.7
Uncertainty	DT Parallel Gini Index	0.708333	0.5125	0.808333	0.65	0.761905	0.8	0.683333	0.683333	0.75
Uncertainty	DT Stump Accuracy	0.708333	0.633333	0.966667	0.3	0.809048	0.725	0.966667	0.966667	0.3
Uncertainty	DT Accuracy	0.7	0.658333	1	0.316667	0.789048	0.758333	0.916667	0.916667	0.4
Uncertainty	DT Random Forest Gini Index	0.7	0.779167	0.833333	0.725	0.76	0.783333	0.816667	0.816667	0.55
Uncertainty	DT Gain Ratio	0.675	0.4	0.833333	0.5	0.755556	0.766667	0.733333	0.733333	0.6
Uncertainty	DT Parallel Accuracy	0.666667	0.633333	0.95	0.316667	0.759048	0.741667	0.866667	0.866667	0.4
Uncertainty	DT Random Forest Accuracy	0.666667	0.725	0.9	0.708333	0.778095	0.683333	0.95	0.95	0.2
Uncertainty	DT Parallel Gain Ratio	0.65	0.45	0.783333	0.466667	0.727273	0.766667	0.7	0.7	0.6
Uncertainty	DT Stump Gini Index	0.625	0.5	0.908333	0.341667	0.697674	0.714286	0.7	0.7	0.55
Uncertainty	DT Stump Gain Ratio	0.591667	0.5	0.933333	0.216667	0.695652	0.666667	0.75	0.75	0.4
Uncertainty	DT Info Gain	0.566667	0.375	0.825	0.191667	0.651163	0.666667	0.616667	0.616667	0.4
Uncertainty	DT Parallel Info Gain	0.475	0.3625	0.7	0.141667	0.571429	0.6	0.516667	0.516667	0.35
