# Supplementary material for: Prediction of hepatitis C virus interferon/ribavirin therapy outcome based on viral nucleotide attributes using machine learning algorithms
Source: BMC Res Notes. 2014 Aug 23;7:565. doi: 10.1186/1756-0500-7-565 (PMC4246553; doi:10.1186/1756-0500-7-565)
Supplement: Supplementary file 2 — Additional file 2: The prediction performances of 1b virus subtype treatment groups. (ZIP 61 KB) [file 13104_2014_3338_MOESM2_ESM.zip › S3 (Full results of subtype 1a)/RL vs. RP on Neural Net Models.xls]

## Sheet: RapidMiner Data
Database	Model	accuracy	AUC	AUC (optimistic)	AUC (pessimistic)	f_measure	precision	recall	sensitivity	specificity
Fcdb	Perceptron	0.641667	0	1	0	0.77381	0.641667	1	1	0
Fcdb	Neural Net	0.65	0.741667	0.741667	0.741667	0.715714	0.775	0.733333	0.733333	0.45
Fcdb	AutoMLp	0.541667	0.55	0.55	0.55	0.619048	0.65	0.616667	0.616667	0.4
Chi Squared	Perceptron	0.641667	0	1	0	0.77381	0.641667	1	1	0
Chi Squared	Neural Net	0.791667	0.791667	0.791667	0.791667	0.855714	0.825	0.916667	0.916667	0.55
Chi Squared	AutoMLp	0.625	0.683333	0.683333	0.683333	0.712381	0.725	0.75	0.75	0.35
Rule	Perceptron	0.641667	0	1	0	0.77381	0.641667	1	1	0
Rule	Neural Net	0.608333	0.433333	0.433333	0.433333	0.745098	0.608333	0.85	0.85	0.15
Rule	AutoMLp	0.525	0.4	0.4	0.4	0.652174	0.625	0.7	0.7	0.2
PCA	Perceptron	0.641667	0	1	0	0.77381	0.641667	1	1	0
PCA	Neural Net	0.616667	0.758333	0.758333	0.758333	0.682927	0.736842	0.6	0.6	0.6
PCA	AutoMLp	0.708333	0.675	0.675	0.675	0.764762	0.8	0.816667	0.816667	0.55
Relief	Perceptron	0.641667	0	1	0	0.77381	0.641667	1	1	0
Relief	Neural Net	0.65	0.65	0.65	0.65	0.714286	0.75	0.7	0.7	0.65
Relief	AutoMLp	0.683333	0.7	0.7	0.7	0.731707	0.766667	0.7	0.7	0.7
Gini Index	Perceptron	0.591667	0.05	1	0	0.730769	0.633333	0.9	0.9	0.1
Gini Index	Neural Net	0.683333	0.758333	0.758333	0.758333	0.713333	0.816667	0.716667	0.716667	0.7
Gini Index	AutoMLp	0.708333	0.758333	0.758333	0.758333	0.76	0.816667	0.783333	0.783333	0.65
Uncertainty	Perceptron	0.641667	0	1	0	0.77381	0.641667	1	1	0
Uncertainty	Neural Net	0.633333	0.725	0.725	0.725	0.705714	0.758333	0.75	0.75	0.45
Uncertainty	AutoMLp	0.6	0.675	0.675	0.675	0.681818	0.658333	0.65	0.65	0.4
SVM	Perceptron	0.641667	0	1	0	0.77381	0.641667	1	1	0
SVM	Neural Net	0.6	0.7	0.7	0.7	0.711111	0.683333	0.733333	0.733333	0.45
SVM	AutoMLp	0.716667	0.816667	0.816667	0.816667	0.75	0.833333	0.716667	0.716667	0.75
Info Gain	Perceptron	0.591667	0.05	1	0	0.730769	0.633333	0.9	0.9	0.1
Info Gain	Neural Net	0.716667	0.741667	0.741667	0.741667	0.76	0.8	0.8	0.8	0.6
Info Gain	AutoMLp	0.7	0.825	0.825	0.825	0.772727	0.772727	0.766667	0.766667	0.65
Info Gain Ratio	Perceptron	0.616667	0.1	1	0.1	0.738095	0.666667	0.933333	0.933333	0.1
Info Gain Ratio	Neural Net	0.683333	0.783333	0.783333	0.783333	0.755556	0.73913	0.733333	0.733333	0.45
Info Gain Ratio	AutoMLp	0.675	0.65	0.65	0.65	0.749048	0.741667	0.816667	0.816667	0.45
Deviation	Perceptron	0.641667	0	1	0	0.77381	0.641667	1	1	0
Deviation	Neural Net	0.675	0.758333	0.758333	0.758333	0.744186	0.761905	0.733333	0.733333	0.6
Deviation	AutoMLp	0.65	0.675	0.675	0.675	0.714286	0.75	0.7	0.7	0.65
