# Supplementary material for: Prediction of hepatitis C virus interferon/ribavirin therapy outcome based on viral nucleotide attributes using machine learning algorithms
Source: BMC Res Notes. 2014 Aug 23;7:565. doi: 10.1186/1756-0500-7-565 (PMC4246553; doi:10.1186/1756-0500-7-565)
Supplement: Supplementary file 3 — Additional file 3: The prediction performances of 1a virus subtype treatment groups. (ZIP 57 KB) [file 13104_2014_3338_MOESM3_ESM.zip]

Archive with 9 entries (8 files):
- S4 (Full results of subtype 1b)/
- S4 (Full results of subtype 1b)/NR vs. RP on Baysian Models.xls
- S4 (Full results of subtype 1b)/NR vs. RP on Decision Tree Models.xls
- S4 (Full results of subtype 1b)/NR vs. RP on Neural Net Models.xls
- S4 (Full results of subtype 1b)/NR vs. RP on SVM Models.xls
- S4 (Full results of subtype 1b)/RL vs. RP on Baysian Models.xls
- S4 (Full results of subtype 1b)/RL vs. RP on Decision Tree Models.xls
- S4 (Full results of subtype 1b)/RL vs. RP on Neural Net Models.xls
- S4 (Full results of subtype 1b)/RL vs. RP on SVM Models.xls
