# Supplementary material for: Prediction of hepatitis C virus interferon/ribavirin therapy outcome based on viral nucleotide attributes using machine learning algorithms
Source: BMC Res Notes. 2014 Aug 23;7:565. doi: 10.1186/1756-0500-7-565 (PMC4246553; doi:10.1186/1756-0500-7-565)
Supplement: Supplementary file 3 — Additional file 3: The prediction performances of 1a virus subtype treatment groups. (ZIP 57 KB) [file 13104_2014_3338_MOESM3_ESM.zip › S4 (Full results of subtype 1b)/NR vs. RP on Baysian Models.xls]

## Sheet: RapidMiner Data
Database	Model	accuracy	AUC	AUC (optimistic)	AUC (pessimistic)	f_measure	precision	recall	sensitivity	specificity
SVM	Naive Bayes (Kernel)	0.891667	0.941667	0.941667	0.941667	0.92	0.933333	0.933333	0.933333	0.85
Gini Index	Naive Bayes	0.825	0.866667	0.866667	0.866667	0.845714	0.841667	0.866667	0.866667	0.75
Info Gain	Naive Bayes	0.825	0.866667	0.866667	0.866667	0.845714	0.841667	0.866667	0.866667	0.75
Info Gain	Naive Bayes (Kernel)	0.8	0.808333	0.808333	0.808333	0.826087	0.95	0.716667	0.716667	0.95
SVM	Naive Bayes	0.8	0.891667	0.891667	0.891667	0.864762	0.833333	0.933333	0.933333	0.55
Chi Squared	Naive Bayes	0.75	0.841667	0.841667	0.841667	0.807692	0.766667	0.783333	0.783333	0.65
Gini Index	Naive Bayes (Kernel)	0.75	0.808333	0.808333	0.808333	0.782609	0.9	0.683333	0.683333	0.85
Info Gain Ratio	Naive Bayes	0.741667	0.808333	0.808333	0.808333	0.807692	0.758333	0.783333	0.783333	0.65
Chi Squared	Naive Bayes (Kernel)	0.725	0.708333	0.708333	0.708333	0.77551	0.808333	0.716667	0.716667	0.7
Uncertainty	Naive Bayes (Kernel)	0.716667	0.708333	0.708333	0.708333	0.784314	0.775	0.75	0.75	0.6
Fcdb	Naive Bayes	0.716667	0.841667	0.841667	0.841667	0.792453	0.733333	0.783333	0.783333	0.55
Relief	Naive Bayes (Kernel)	0.716667	0.866667	0.866667	0.866667	0.792453	0.725	0.783333	0.783333	0.55
Relief	Naive Bayes	0.716667	0.866667	0.866667	0.866667	0.792453	0.725	0.783333	0.783333	0.55
Uncertainty	Naive Bayes	0.7	0.775	0.775	0.775	0.769231	0.741667	0.75	0.75	0.6
Info Gain Ratio	Naive Bayes (Kernel)	0.666667	0.766667	0.766667	0.766667	0.723404	0.809524	0.65	0.65	0.65
PCA	Naive Bayes (Kernel)	0.641667	0.666667	0.666667	0.666667	0.775238	0.658333	0.966667	0.966667	0
Rule	Naive Bayes (Kernel)	0.641667	0.541667	0.541667	0.541667	0.775238	0.658333	0.966667	0.966667	0
Deviation	Naive Bayes (Kernel)	0.616667	0.641667	0.641667	0.641667	0.748571	0.641667	0.916667	0.916667	0
Rule	Naive Bayes	0.6	0.541667	0.541667	0.541667	0.724138	0.633333	0.783333	0.783333	0.15
Deviation	Naive Bayes	0.566667	0.6	0.6	0.6	0.702857	0.616667	0.833333	0.833333	0
PCA	Naive Bayes	0.566667	0.65	0.65	0.65	0.702857	0.616667	0.833333	0.833333	0
Fcdb	Naive Bayes (Kernel)		0	1	0
