# Supplementary material for: Prediction of hepatitis C virus interferon/ribavirin therapy outcome based on viral nucleotide attributes using machine learning algorithms
Source: BMC Res Notes. 2014 Aug 23;7:565. doi: 10.1186/1756-0500-7-565 (PMC4246553; doi:10.1186/1756-0500-7-565)
Supplement: Supplementary file 3 — Additional file 3: The prediction performances of 1a virus subtype treatment groups. (ZIP 57 KB) [file 13104_2014_3338_MOESM3_ESM.zip › S4 (Full results of subtype 1b)/NR vs. RP on Neural Net Models.xls]

## Sheet: RapidMiner Data
Database	Model	accuracy	AUC	AUC (optimistic)	AUC (pessimistic)	f_measure	precision	recall	sensitivity	specificity
Fcdb	Perceptron	0.666667	0	1	0	0.794286	0.666667	1	1	0
Fcdb	Neural Net	0.616667	0.675	0.675	0.675	0.705882	0.683333	0.683333	0.683333	0.45
Fcdb	AutoMLp	0.558333	0.608333	0.608333	0.608333	0.653061	0.666667	0.583333	0.583333	0.45
Chi Squared	Perceptron	0.666667	0	1	0	0.794286	0.666667	1	1	0
Chi Squared	Neural Net	0.7	0.675	0.675	0.675	0.76	0.783333	0.716667	0.716667	0.55
Chi Squared	AutoMLp	0.775	0.733333	0.733333	0.733333	0.817143	0.858333	0.833333	0.833333	0.55
Rule	Perceptron	0.666667	0	1	0	0.794286	0.666667	1	1	0
Rule	Neural Net	0.616667	0.741667	0.741667	0.741667	0.705882	0.708333	0.683333	0.683333	0.5
Rule	AutoMLp	0.616667	0.675	0.675	0.675	0.736842	0.625	0.783333	0.783333	0.25
PCA	Perceptron	0.666667	0	1	0	0.794286	0.666667	1	1	0
PCA	Neural Net	0.825	0.758333	0.758333	0.758333	0.845714	0.841667	0.866667	0.866667	0.75
PCA	AutoMLp	0.691667	0.591667	0.591667	0.591667	0.77381	0.708333	0.866667	0.866667	0.3
Relief	Perceptron	0.666667	0	1	0	0.794286	0.666667	1	1	0
Relief	Neural Net	0.766667	0.766667	0.766667	0.766667	0.821429	0.833333	0.85	0.85	0.6
Relief	AutoMLp	0.7	0.708333	0.708333	0.708333	0.76	0.741667	0.7	0.7	0.65
Gini Index	Perceptron	0.666667	0	1	0	0.794286	0.666667	1	1	0
Gini Index	Neural Net	0.741667	0.883333	0.883333	0.883333	0.800476	0.808333	0.833333	0.833333	0.45
Gini Index	AutoMLp	0.75	0.833333	0.833333	0.833333	0.8	0.825	0.75	0.75	0.65
Uncertainty	Perceptron	0.666667	0	1	0	0.794286	0.666667	1	1	0
Uncertainty	Neural Net	0.666667	0.641667	0.641667	0.641667	0.745098	0.75	0.716667	0.716667	0.45
Uncertainty	AutoMLp	0.7	0.708333	0.708333	0.708333	0.769231	0.758333	0.75	0.75	0.5
SVM	Perceptron	0.666667	0	1	0	0.794286	0.666667	1	1	0
SVM	Neural Net	0.791667	0.883333	0.883333	0.883333	0.828095	0.866667	0.833333	0.833333	0.65
SVM	AutoMLp	0.85	0.941667	0.941667	0.941667	0.865714	0.941667	0.833333	0.833333	0.8
Info Gain	Perceptron	0.666667	0	1	0	0.794286	0.666667	1	1	0
Info Gain	Neural Net	0.716667	0.783333	0.783333	0.783333	0.775714	0.825	0.766667	0.766667	0.55
Info Gain	AutoMLp	0.741667	0.791667	0.791667	0.791667	0.800476	0.808333	0.833333	0.833333	0.45
Info Gain Ratio	Perceptron	0.666667	0	1	0	0.794286	0.666667	1	1	0
Info Gain Ratio	Neural Net	0.691667	0.641667	0.641667	0.641667	0.759048	0.775	0.766667	0.766667	0.5
Info Gain Ratio	AutoMLp	0.75	0.741667	0.741667	0.741667	0.788095	0.816667	0.8	0.8	0.6
Deviation	Perceptron	0.666667	0	1	0	0.794286	0.666667	1	1	0
Deviation	Neural Net	0.716667	0.775	0.775	0.775	0.782381	0.758333	0.833333	0.833333	0.5
Deviation	AutoMLp	0.591667	0.716667	0.716667	0.716667	0.714286	0.616667	0.733333	0.733333	0.2
