# Supplementary material for: Prediction of hepatitis C virus interferon/ribavirin therapy outcome based on viral nucleotide attributes using machine learning algorithms
Source: BMC Res Notes. 2014 Aug 23;7:565. doi: 10.1186/1756-0500-7-565 (PMC4246553; doi:10.1186/1756-0500-7-565)
Supplement: Supplementary file 3 — Additional file 3: The prediction performances of 1a virus subtype treatment groups. (ZIP 57 KB) [file 13104_2014_3338_MOESM3_ESM.zip › S4 (Full results of subtype 1b)/RL vs. RP on Decision Tree Models.xls]

## Sheet: RapidMiner Data
Database	Model	accuracy	AUC	AUC (optimistic)	AUC (pessimistic)	f_measure	precision	recall	sensitivity	specificity
Gini Index	DT Stump Info Gain	0.783333	0.416667			0.871429	0.783333	1	1	0
Gini Index	DT Gain Ratio	0.758333				0.857143	0.783333	0.975	0.975	0
Gini Index	DT Info Gain	0.541667	0.508333			0.662381	0.808333	0.641667	0.641667	0.285714
Gini Index	DT Gini Index	0.575				0.692381	0.825	0.691667	0.691667	0.285714
Gini Index	DT Accuracy	0.783333	0.5	0.85	0.15	0.871429	0.783333	1	1	0
Gini Index	DT Parallel Gain Ratio	0.75	0.533333			0.845714	0.808333	0.933333	0.933333	0.142857
Gini Index	DT Parallel Info Gain	0.583333				0.693333	0.8	0.683333	0.683333	0.285714
Gini Index	DT Parallel Gini Index	0.575				0.692381	0.825	0.691667	0.691667	0.285714
Gini Index	DT Parallel Accuracy	0.783333	0.5	0.85	0.15	0.871429	0.783333	1	1	0
Gini Index	DT Stump Gain Ratio	0.758333				0.857143	0.783333	0.975	0.975	0
Gini Index	DT Stump Gini Index	0.675				0.781429	0.766667	0.875	0.875	0
Gini Index	DT Stump Accuracy	0.758333				0.857143	0.783333	0.975	0.975	0
Gini Index	DT Random Forest Gain Ratio	0.783333				0.871429	0.783333	1	1	0
Gini Index	DT Random Forest Info Gain	0.708333				0.811429	0.783333	0.925	0.925	0
Gini Index	DT Random Forest Gini Index	0.758333				0.852381	0.808333	0.95	0.95	0.142857
Gini Index	DT Random Forest Accuracy	0.783333				0.871429	0.783333	1	1	0
Chi Squared	DT Stump Info Gain	0.783333				0.871429	0.783333	1	1	0
Chi Squared	DT Gain Ratio	0.733333	0.416667	0.783333	0.15	0.825714	0.758333	0.933333	0.933333	0
Chi Squared	DT Info Gain	0.733333				0.824762	0.808333	0.891667	0.891667	0.142857
Chi Squared	DT Gini Index	0.8				0.873333	0.833333	0.933333	0.933333	0.285714
Chi Squared	DT Accuracy	0.783333	0.5	0.85	0.15	0.871429	0.783333	1	1	0
Chi Squared	DT Parallel Gain Ratio	0.733333	0.416667	0.783333	0.15	0.825714	0.758333	0.933333	0.933333	0
Chi Squared	DT Parallel Info Gain	0.733333				0.824762	0.808333	0.891667	0.891667	0.142857
Chi Squared	DT Parallel Gini Index	0.8				0.873333	0.833333	0.933333	0.933333	0.285714
Chi Squared	DT Parallel Accuracy	0.783333	0.5	0.85	0.15	0.871429	0.783333	1	1	0
Chi Squared	DT Stump Gain Ratio	0.75				0.851429	0.783333	0.966667	0.966667	0
Chi Squared	DT Stump Gini Index	0.783333				0.871429	0.783333	1	1	0
Chi Squared	DT Stump Accuracy	0.75				0.851429	0.783333	0.966667	0.966667	0
Chi Squared	DT Random Forest Gain Ratio	0.733333				0.825714	0.758333	0.933333	0.933333	0
Chi Squared	DT Random Forest Info Gain	0.758333				0.846154	0.846154	0.841667	0.841667	0.428571
Chi Squared	DT Random Forest Gini Index	0.758333				0.84381	0.816667	0.925	0.925	0.142857
Chi Squared	DT Random Forest Accuracy	0.783333				0.871429	0.783333	1	1	0
Uncertainty	DT Stump Info Gain	0.716667				0.821429	0.766667	0.916667	0.916667	0
Uncertainty	DT Gain Ratio	0.733333	0.366667			0.825714	0.758333	0.933333	0.933333	0
Uncertainty	DT Info Gain	0.758333				0.852381	0.775	0.966667	0.966667	0
Uncertainty	DT Gini Index	0.766667				0.853333	0.8	0.933333	0.933333	0.142857
Uncertainty	DT Accuracy	0.783333	0.5	0.85	0.15	0.871429	0.783333	1	1	0
Uncertainty	DT Parallel Gain Ratio	0.758333	0.45	0.816667	0.15	0.852381	0.775	0.966667	0.966667	0
Uncertainty	DT Parallel Info Gain	0.725				0.832381	0.775	0.933333	0.933333	0
Uncertainty	DT Parallel Gini Index	0.7				0.813333	0.766667	0.9	0.9	0
Uncertainty	DT Parallel Accuracy	0.783333				0.871429	0.783333	1	1	0
Uncertainty	DT Stump Gain Ratio	0.75				0.851429	0.783333	0.966667	0.966667	0
Uncertainty	DT Stump Gini Index	0.716667				0.821429	0.766667	0.916667	0.916667	0
Uncertainty	DT Stump Accuracy	0.75				0.851429	0.783333	0.966667	0.966667	0
Uncertainty	DT Random Forest Gain Ratio	0.816667				0.886667	0.833333	0.966667	0.966667	0.285714
Uncertainty	DT Random Forest Info Gain	0.783333				0.871429	0.783333	1	1	0
Uncertainty	DT Random Forest Gini Index	0.758333				0.842381	0.816667	0.891667	0.891667	0.285714
Uncertainty	DT Random Forest Accuracy	0.783333	0.45			0.871429	0.783333	1	1	0
Fcdb	DT Stump Info Gain	0.783333	0.45			0.871429	0.783333	1	1	0
FCdb	DT Gain Ratio	0.691667				0.817143	0.783333	0.908333	0.908333	0
Fcdb	DT Info Gain	0.566667				0.708333	0.772727	0.666667	0.666667	0.285714
Fcdb	DT Gini Index	0.458333				0.590909	0.722222	0.541667	0.541667	0.285714
Fcdb	DT Accuracy	0.783333	0.5	0.85	0.15	0.871429	0.783333	1	1	0
Fcdb	DT Parallel Gain Ratio	0.691667				0.817143	0.783333	0.908333	0.908333	0
Fcdb	DT Parallel Info Gain	0.608333				0.712381	0.825	0.725	0.725	0.285714
Fcdb	DT Parallel Gini Index	0.491667				0.622222	0.736842	0.591667	0.591667	0.285714
Fcdb	DT Parallel Accuracy	0.783333	0.5	0.85	0.15	0.871429	0.783333	1	1	0
Fcdb	DT Stump Gain Ratio	0.725				0.837143	0.783333	0.941667	0.941667	0
Fcdb	DT Stump Gini Index	0.675				0.781429	0.766667	0.875	0.875	0
Fcdb	DT Stump Accuracy	0.725				0.837143	0.783333	0.941667	0.941667	0
Fcdb	DT Random Forest Gain Ratio	0.783333				0.871429	0.783333	1	1	0
Fcdb	DT Random Forest Info Gain	0.758333				0.857143	0.783333	0.975	0.975	0
Fcdb	DT Random Forest Gini Index	0.733333				0.838095	0.783333	0.95	0.95	0
Fcdb	DT Random Forest Accuracy	0.783333				0.871429	0.783333	1	1	0
Deviation	DT Stump Info Gain	0.783333	0.5			0.871429	0.783333	1	1	0
Deviation	DT Gain Ratio	0.733333				0.812381	0.85	0.825	0.825	0.428571
Deviation	DT Info Gain	0.675	0.625			0.768095	0.808333	0.775	0.775	0.285714
Deviation	DT Gini Index	0.675	0.625			0.768095	0.808333	0.775	0.775	0.285714
Deviation	DT Accuracy	0.783333	0.5	0.85	0.15	0.871429	0.783333	1	1	0
Deviation	DT Parallel Gain Ratio	0.758333				0.826667	0.85	0.85	0.85	0.428571
Deviation	DT Parallel Info Gain	0.675	0.625			0.768095	0.808333	0.775	0.775	0.285714
Deviation	DT Parallel Gini Index	0.641667				0.738095	0.808333	0.741667	0.741667	0.285714
Deviation	DT Parallel Accuracy	0.75				0.851429	0.783333	0.966667	0.966667	0
Deviation	DT Stump Gain Ratio	0.758333				0.857143	0.783333	0.975	0.975	0
Deviation	DT Stump Gini Index	0.783333	0.5			0.871429	0.783333	1	1	0
Deviation	DT Stump Accuracy	0.758333				0.857143	0.783333	0.975	0.975	0
Deviation	DT Random Forest Gain Ratio	0.758333				0.839048	0.808333	0.916667	0.916667	0.142857
Deviation	DT Random Forest Info Gain	0.608333				0.726667	0.716667	0.766667	0.766667	0
Deviation	DT Random Forest Gini Index	0.691667				0.797143	0.75	0.875	0.875	0
Deviation	DT Random Forest Accuracy	0.783333	0.3			0.871429	0.783333	1	1	0
Info Gain	DT Stump Info Gain	0.783333	0.416667			0.871429	0.783333	1	1	0
Info Gain	DT Gain Ratio	0.583333	0.458333			0.703333	0.816667	0.7	0.7	0.285714
Info Gain	DT Info Gain	0.55	0.316667			0.679048	0.775	0.683333	0.683333	0.142857
Info Gain	DT Gini Index	0.591667				0.692381	0.841667	0.658333	0.658333	0.428571
Info Gain	DT Accuracy	0.783333	0.5	0.85	0.15	0.871429	0.783333	1	1	0
Info Gain	DT Parallel Gain Ratio	0.6	0.35			0.745098	0.76	0.733333	0.733333	0.142857
Info Gain	DT Parallel Info Gain	0.591667				0.693333	0.816667	0.7	0.7	0.285714
Info Gain	DT Parallel Gini Index	0.558333				0.672381	0.808333	0.658333	0.658333	0.285714
Info Gain	DT Parallel Accuracy	0.783333				0.871429	0.783333	1	1	0
Info Gain	DT Stump Gain Ratio	0.758333				0.857143	0.783333	0.975	0.975	0
Info Gain	DT Stump Gini Index	0.708333				0.811429	0.783333	0.925	0.925	0
Info Gain	DT Stump Accuracy	0.758333				0.857143	0.783333	0.975	0.975	0
Info Gain	DT Random Forest Gain Ratio	0.691667				0.802381	0.758333	0.883333	0.883333	0
Info Gain	DT Random Forest Info Gain	0.708333				0.819048	0.775	0.916667	0.916667	0
Info Gain	DT Random Forest Gini Index	0.758333				0.842381	0.791667	0.916667	0.916667	0.142857
Info Gain	DT Random Forest Accuracy	0.783333				0.871429	0.783333	1	1	0
Info Gain Ratio	DT Stump Info Gain	0.708333				0.811429	0.783333	0.925	0.925	0
Info Gain Ratio	DT Gain Ratio	0.783333	0.5	0.85	0.15	0.871429	0.783333	1	1	0
Info Gain Ratio	DT Info Gain	0.666667				0.788095	0.758333	0.858333	0.858333	0
Info Gain Ratio	DT Gini Index	0.608333				0.731429	0.741667	0.791667	0.791667	0
Info Gain Ratio	DT Accuracy	0.783333	0.5	0.85	0.15	0.871429	0.783333	1	1	0
Info Gain Ratio	DT Parallel Gain Ratio	0.733333				0.825714	0.758333	0.933333	0.933333	0
Info Gain Ratio	DT Parallel Info Gain	0.75				0.841429	0.791667	0.925	0.925	0.142857
Info Gain Ratio	DT Parallel Gini Index	0.691667				0.807143	0.783333	0.908333	0.908333	0
Info Gain Ratio	DT Parallel Accuracy	0.783333	0.5	0.85	0.15	0.871429	0.783333	1	1	0
Info Gain Ratio	DT Stump Gain Ratio	0.758333				0.857143	0.783333	0.975	0.975	0
Info Gain Ratio	DT Stump Gini Index	0.708333				0.811429	0.783333	0.925	0.925	0
Info Gain Ratio	DT Stump Accuracy	0.758333				0.857143	0.783333	0.975	0.975	0
Info Gain Ratio	DT Random Forest Gain Ratio	0.725				0.837143	0.783333	0.941667	0.941667	0
Info Gain Ratio	DT Random Forest Info Gain	0.758333				0.857143	0.783333	0.975	0.975	0
Info Gain Ratio	DT Random Forest Gini Index	0.758333				0.857143	0.783333	0.975	0.975	0
Info Gain Ratio	DT Random Forest Accuracy	0.783333				0.871429	0.783333	1	1	0
PCA	DT Stump Info Gain	0.783333	0.5			0.871429	0.783333	1	1	0
PCA	DT Gain Ratio	0.733333	0.5			0.825714	0.758333	0.933333	0.933333	0
PCA	DT Info Gain	0.708333				0.811429	0.791667	0.875	0.875	0.142857
PCA	DT Gini Index	0.658333				0.773333	0.783333	0.816667	0.816667	0.142857
PCA	DT Accuracy	0.783333	0.5	0.85	0.15	0.871429	0.783333	1	1	0
PCA	DT Parallel Gain Ratio	0.733333	0.5			0.825714	0.758333	0.933333	0.933333	0
PCA	DT Parallel Info Gain	0.716667				0.812381	0.791667	0.883333	0.883333	0.142857
PCA	DT Parallel Gini Index	0.658333				0.773333	0.783333	0.816667	0.816667	0.142857
PCA	DT Parallel Accuracy	0.783333	0.5	0.85	0.2	0.871429	0.783333	1	1	0
PCA	DT Stump Gain Ratio	0.783333	0.5			0.871429	0.783333	1	1	0
PCA	DT Stump Gini Index	0.783333	0.5			0.871429	0.783333	1	1	0
PCA	DT Stump Accuracy	0.783333	0.5			0.871429	0.783333	1	1	0
PCA	DT Random Forest Gain Ratio	0.725				0.822381	0.758333	0.916667	0.916667	0
PCA	DT Random Forest Info Gain	0.733333				0.812381	0.791667	0.883333	0.883333	0.142857
PCA	DT Random Forest Gini Index	0.675				0.776667	0.733333	0.85	0.85	0
PCA	DT Random Forest Accuracy	0.783333	0.15			0.871429	0.783333	1	1	0
SVM	DT Stump Info Gain	0.783333	0.433333			0.871429	0.783333	1	1	0
SVM	DT Gain Ratio	0.675				0.799048	0.766667	0.875	0.875	0
SVM	DT Info Gain	0.675				0.789048	0.825	0.8	0.8	0.285714
SVM	DT Gini Index	0.616667				0.732381	0.825	0.741667	0.741667	0.285714
SVM	DT Accuracy	0.783333	0.5	0.85	0.15	0.871429	0.783333	1	1	0
SVM	DT Parallel Gain Ratio	0.725	0.5			0.832381	0.775	0.933333	0.933333	0
SVM	DT Parallel Info Gain	0.683333				0.792381	0.825	0.816667	0.816667	0.285714
SVM	DT Parallel Gini Index	0.641667				0.759048	0.825	0.766667	0.766667	0.285714
SVM	DT Parallel Accuracy	0.783333	0.5	0.85	0.15	0.871429	0.783333	1	1	0
SVM	DT Stump Gain Ratio	0.758333				0.857143	0.783333	0.975	0.975	0
SVM	DT Stump Gini Index	0.708333				0.811429	0.783333	0.925	0.925	0
SVM	DT Stump Accuracy	0.758333				0.857143	0.783333	0.975	0.975	0
SVM	DT Random Forest Gain Ratio	0.75				0.841429	0.766667	0.95	0.95	0
SVM	DT Random Forest Info Gain	0.733333				0.838095	0.775	0.941667	0.941667	0
SVM	DT Random Forest Gini Index	0.641667				0.761429	0.766667	0.841667	0.841667	0
PCA	DT Random Forest Accuracy	0.783333				0.871429	0.783333	1	1	0
Relief	DT Stump Info Gain	0.783333	0.5			0.871429	0.783333	1	1	0
Relief	DT Gain Ratio	0.641667				0.742381	0.833333	0.708333	0.708333	0.428571
Relief	DT Info Gain	0.641667	0.35			0.742381	0.8	0.741667	0.741667	0.285714
Relief	DT Gini Index	0.641667	0.366667			0.742381	0.8	0.741667	0.741667	0.285714
Relief	DT Accuracy	0.783333	0.5	0.85	0.15	0.871429	0.783333	1	1	0
Relief	DT Parallel Gain Ratio	0.758333	0.35			0.846667	0.8	0.933333	0.933333	0.142857
Relief	DT Parallel Info Gain	0.666667				0.756667	0.8	0.766667	0.766667	0.285714
Relief	DT Parallel Gini Index	0.641667	0.416667			0.745714	0.783333	0.741667	0.741667	0.285714
Relief	DT Parallel Accuracy	0.783333	0.5	0.85	0.2	0.871429	0.783333	1	1	0
Relief	DT Stump Gain Ratio	0.783333	0.5			0.871429	0.783333	1	1	0
Relief	DT Stump Gini Index	0.783333	0.5			0.871429	0.783333	1	1	0
Relief	DT Stump Accuracy	0.783333	0.5			0.871429	0.783333	1	1	0
Relief	DT Random Forest Gain Ratio	0.733333				0.838095	0.775	0.941667	0.941667	0
Relief	DT Random Forest Info Gain	0.741667				0.825714	0.833333	0.858333	0.858333	0.285714
Relief	DT Random Forest Gini Index	0.741667				0.826667	0.783333	0.9	0.9	0.142857
Relief	DT Random Forest Accuracy	0.783333	0.35			0.871429	0.783333	1	1	0
Rule	DT Stump Info Gain	0.783333				0.871429	0.783333	1	1	0
Rule	DT Gain Ratio	0.758333	0.45	0.75	0.15	0.852381	0.775	0.966667	0.966667	0
Rule	DT Info Gain	0.733333				0.838095	0.775	0.941667	0.941667	0
Rule	DT Gini Index	0.675				0.791429	0.758333	0.875	0.875	0
Rule	DT Accuracy	0.783333	0.5	0.85	0.15	0.871429	0.783333	1	1	0
Rule	DT Parallel Gain Ratio	0.783333	0.45	0.85	0.15	0.871429	0.783333	1	1	0
Rule	DT Parallel Info Gain	0.758333				0.852381	0.775	0.966667	0.966667	0
Rule	DT Parallel Gini Index	0.675				0.791429	0.758333	0.875	0.875	0
Rule	DT Parallel Accuracy	0.816667	0.658333	0.85	0.466667	0.891429	0.816667	1	1	0.142857
Rule	DT Stump Gain Ratio	0.783333	0.5	0.85	0.15	0.871429	0.783333	1	1	0
Rule	DT Stump Gini Index	0.75				0.851429	0.783333	0.966667	0.966667	0
Rule	DT Stump Accuracy	0.783333	0.5	0.85	0.15	0.871429	0.783333	1	1	0
Rule	DT Random Forest Gain Ratio	0.758333				0.852381	0.775	0.966667	0.966667	0
Rule	DT Random Forest Info Gain	0.758333				0.852381	0.775	0.966667	0.966667	0
Rule	DT Random Forest Gini Index	0.758333				0.852381	0.775	0.966667	0.966667	0
Rule	DT Random Forest Accuracy	0.783333	0.25			0.871429	0.783333	1	1	0
