# Supplementary material for: Prediction of hepatitis C virus interferon/ribavirin therapy outcome based on viral nucleotide attributes using machine learning algorithms
Source: BMC Res Notes. 2014 Aug 23;7:565. doi: 10.1186/1756-0500-7-565 (PMC4246553; doi:10.1186/1756-0500-7-565)
Supplement: Supplementary file 3 — Additional file 3: The prediction performances of 1a virus subtype treatment groups. (ZIP 57 KB) [file 13104_2014_3338_MOESM3_ESM.zip › S4 (Full results of subtype 1b)/RL vs. RP on Neural Net Models.xls]

## Sheet: RapidMiner Data
Database	Model	accuracy	AUC	AUC (optimistic)	AUC (pessimistic)	f_measure	precision	recall	sensitivity	specificity
Fcdb	Perceptron	0.783333	0	0.85	0.15	0.871429	0.783333	1	1	0
Fcdb	Neural Net	0.583333				0.699048	0.775	0.708333	0.708333	0.142857
Fcdb	AutoMLp	0.55				0.69	0.75	0.666667	0.666667	0.142857
Chi Squared	Perceptron	0.783333	0	0.85	0.15	0.871429	0.783333	1	1	0
Chi Squared	Neural Net	0.75				0.851429	0.783333	0.966667	0.966667	0
Chi Squared	AutoMLp	0.783333				0.871429	0.783333	1	1	0
Rule	Perceptron	0.783333	0	0.85	0.15	0.871429	0.783333	1	1	0
Rule	Neural Net	0.783333				0.871429	0.783333	1	1	0
Rule	AutoMLp	0.758333				0.852381	0.775	0.966667	0.966667	0
PCA	Perceptron	0.783333	0	0.85	0.15	0.871429	0.783333	1	1	0
PCA	Neural Net	0.783333				0.871429	0.783333	1	1	0
PCA	AutoMLp	0.783333				0.871429	0.783333	1	1	0
Relief	Perceptron	0.783333	0	0.85	0.15	0.871429	0.783333	1	1	0
Relief	Neural Net	0.783333				0.871429	0.783333	1	1	0
Relief	AutoMLp	0.758333				0.852381	0.775	0.966667	0.966667	0
Gini Index	Perceptron	0.783333	0	0.85	0.15	0.871429	0.783333	1	1	0
Gini Index	Neural Net	0.708333				0.798095	0.85	0.841667	0.841667	0.285714
Gini Index	AutoMLp	0.741667				0.818095	0.85	0.875	0.875	0.285714
Uncertainty	Perceptron	0.783333	0	0.85	0.15	0.871429	0.783333	1	1	0
Uncertainty	Neural Net	0.725				0.832381	0.775	0.933333	0.933333	0
Uncertainty	AutoMLp	0.783333				0.871429	0.783333	1	1	0
SVM	Perceptron	0.783333	0	0.85	0.15	0.871429	0.783333	1	1	0
SVM	Neural Net	0.775				0.859048	0.875	0.883333	0.883333	0.428571
SVM	AutoMLp	0.733333				0.814762	0.833333	0.85	0.85	0.285714
Info Gain	Perceptron	0.783333	0	0.85	0.15	0.871429	0.783333	1	1	0
Info Gain	Neural Net	0.658333				0.769231	0.769231	0.816667	0.816667	0.142857
Info Gain	AutoMLp	0.675				0.775714	0.791667	0.841667	0.841667	0.142857
Info Gain Ratio	Perceptron	0.783333	0	0.85	0.15	0.871429	0.783333	1	1	0
Info Gain Ratio	Neural Net	0.55				0.682381	0.741667	0.725	0.725	0
Info Gain Ratio	AutoMLp	0.725				0.827143	0.766667	0.925	0.925	0
Deviation	Perceptron	0.783333	0	0.85	0.15	0.871429	0.783333	1	1	0
Deviation	Neural Net	0.783333				0.871429	0.783333	1	1	0
Deviation	AutoMLp	0.783333				0.871429	0.783333	1	1	0
