# Supplementary material for: Prediction of hepatitis C virus interferon/ribavirin therapy outcome based on viral nucleotide attributes using machine learning algorithms
Source: BMC Res Notes. 2014 Aug 23;7:565. doi: 10.1186/1756-0500-7-565 (PMC4246553; doi:10.1186/1756-0500-7-565)
Supplement: Supplementary file 3 — Additional file 3: The prediction performances of 1a virus subtype treatment groups. (ZIP 57 KB) [file 13104_2014_3338_MOESM3_ESM.zip › S4 (Full results of subtype 1b)/RL vs. RP on SVM Models.xls]

## Sheet: RapidMiner Data
Database	Model	accuracy	AUC	AUC (optimistic)	AUC (pessimistic)	f_measure	precision	recall	sensitivity	specificity
Uncertainty	SVM	0.783333				0.871429	0.783333	1	1	0
Uncertainty	SVM Linear	0.783333				0.871429	0.783333	1	1	0
Uncertainty	SVM Evolutionary	0.733333				0.838095	0.775	0.941667	0.941667	0
Uncertainty	SVM LibSVM	0.758333				0.852381	0.775	0.966667	0.966667	0
Uncertainty	SVM PSO	0.516667				0.6	0.857143	0.433333	0.433333	0.714286
Uncertainty	SVM Fast Large Margin	0.466667				0.604651	0.764706	0.5	0.5	0.428571
Uncertainty	SVM Hyper Hyper	0.333299				0.465688	0.60704	0.408294	0.408294	0.0428673
PCA	SVM	0.783333				0.871429	0.783333	1	1	0
PCA	SVM Linear	0.783333				0.871429	0.783333	1	1	0
PCA	SVM Evolutionary	0.783333				0.871429	0.783333	1	1	0
PCA	SVM LibSVM	0.783333				0.871429	0.783333	1	1	0
PCA	SVM PSO	0.483333				0.564103	0.846154	0.4	0.4	0.714286
PCA	SVM Fast Large Margin	0.3				0.30303	0.714286	0.2	0.2	0.714286
PCA	SVM Hyper Hyper	0.400006				0.430032	0.784228	0.291681	0.291681	0.680962
Deviation	SVM	0.783333				0.871429	0.783333	1	1	0
Deviation	SVM Linear	0.783333				0.871429	0.783333	1	1	0
Deviation	SVM Evolutionary	0.783333	0.6	0.85	0.35	0.871429	0.783333	1	1	0
Deviation	SVM LibSVM	0.783333				0.871429	0.783333	1	1	0
Deviation	SVM PSO	0.775	0.6	0.85	0.35	0.872727	0.827586	0.9	0.9	0.285714
Deviation	SVM Fast Large Margin	0.25				0.137931	0.666667	0.1	0.1	0.857143
Deviation	SVM Hyper Hyper	0.266664				0.347445	0.6	0.191667	0.191667	0.361929
Fcdb	SVM	0.783333				0.871429	0.783333	1	1	0
Fcdb	SVM Linear	0.783333				0.871429	0.783333	1	1	0
Fcdb	SVM Evolutionary	0.783333	0.5	0.85	0.15	0.871429	0.783333	1	1	0
Fcdb	SVM LibSVM	0.783333				0.871429	0.783333	1	1	0
Fcdb	SVM PSO	0.316667	0.5	0.85	0.15	0.206897	1	0.1	0.1	1
Fcdb	SVM Hyper Hyper	0.400006				0.430032	0.784228	0.291681	0.291681	0.680962
Fcdb	SVM Fast Large Margin	0.25				0.137931	0.666667	0.1	0.1	0.857143
Chi Squared	SVM	0.783333				0.871429	0.783333	1	1	0
Chi Squared	SVM Linear	0.783333				0.871429	0.783333	1	1	0
Chi Squared	SVM Evolutionary	0.783333				0.871429	0.783333	1	1	0
Chi Squared	SVM LibSVM	0.758333				0.852381	0.775	0.966667	0.966667	0
Chi Squared	SVM PSO	0.566667				0.681818	0.833333	0.541667	0.541667	0.571429
Chi Squared	SVM Fast Large Margin	0.716667				0.830189	0.814815	0.8	0.8	0.285714
Chi Squared	SVM Hyper Hyper	0.533335				0.666667	0.78105	0.550005	0.550005	0.361932
Gini Index	SVM	0.783333				0.871429	0.783333	1	1	0
Gini Index	SVM Linear	0.783333				0.871429	0.783333	1	1	0
Gini Index	SVM Evolutionary	0.783333	0.5	0.85	0.15	0.871429	0.783333	1	1	0
Gini Index	SVM LibSVM	0.783333				0.871429	0.783333	1	1	0
Gini Index	SVM PSO	0.308333	0.5	0.85	0.15	0.378378	0.636364	0.25	0.25	0.428571
Gini Index	SVM Fast Large Margin	0.45				0.571429	0.75	0.5	0.5	0.428571
Gini Index	SVM Hyper Hyper	0.495287				0.594796	0.848652	0.451732	0.451732	0.679543
Info Gain	SVM	0.783333				0.871429	0.783333	1	1	0
Info Gain	SVM Linear	0.783333				0.871429	0.783333	1	1	0
Info Gain	SVM Evolutionary	0.783333	0.5	0.85	0.15	0.871429	0.783333	1	1	0
Info Gain	SVM LibSVM	0.783333				0.871429	0.783333	1	1	0
Info Gain	SVM PSO	0.333333	0.5	0.85	0.15	0.421053	0.666667	0.283333	0.283333	0.428571
Info Gain	SVM Fast Large Margin	0.45				0.571429	0.75	0.5	0.5	0.428571
Info Gain	SVM Hyper Hyper	0.231145				0.298442	0.555556	0.158333	0.158333	0.357891
Info Gain Ratio	SVM	0.783333				0.871429	0.783333	1	1	0
Info Gain Ratio	SVM Linear	0.783333				0.871429	0.783333	1	1	0
Info Gain Ratio	SVM Evolutionary	0.783333	0.5	0.85	0.15	0.871429	0.783333	1	1	0
Info Gain Ratio	SVM LibSVM	0.783333				0.871429	0.783333	1	1	0
Info Gain Ratio	SVM PSO	0.55	0.5	0.85	0.15	0.680851	0.761905	0.65	0.65	0.285714
Info Gain Ratio	SVM Fast Large Margin	0.608333				0.734694	0.782609	0.708333	0.708333	0.285714
Info Gain Ratio	SVM Hyper Hyper	0.642554				0.746028	0.835508	0.691667	0.691667	0.479674
Relief	SVM	0.783333				0.871429	0.783333	1	1	0
Relief	SVM Linear	0.783333				0.871429	0.783333	1	1	0
Relief	SVM Evolutionary	0.783333				0.871429	0.783333	1	1	0
Relief	SVM LibSVM	0.841667				0.905714	0.841667	1	1	0.285714
Relief	SVM PSO	0.65				0.769231	0.769231	0.8	0.8	0.142857
Relief	SVM Fast Large Margin	0.333333				0.388889	0.7	0.3	0.3	0.571429
Relief	SVM Hyper Hyper	0.575056				0.71034	0.764918	0.675076	0.675076	0.202411
Rule	SVM	0.783333				0.871429	0.783333	1	1	0
Rule	SVM Linear	0.783333				0.871429	0.783333	1	1	0
Rule	SVM Evolutionary	0.783333				0.871429	0.783333	1	1	0
Rule	SVM LibSVM	0.783333				0.871429	0.783333	1	1	0
Rule	SVM PSO	0.333333				0.352941	0.75	0.2	0.2	0.714286
Rule	SVM Fast Large Margin	0.35				0.432432	0.727273	0.3	0.3	0.571429
Rule	SVM Hyper Hyper	0.541668				0.69285	0.781507	0.60833	0.60833	0.319037
SVM	SVM	0.783333				0.871429	0.783333	1	1	0
SVM	SVM Linear	0.783333				0.871429	0.783333	1	1	0
SVM	SVM Evolutionary	0.783333				0.871429	0.783333	1	1	0
SVM	SVM LibSVM	0.783333				0.871429	0.783333	1	1	0
SVM	SVM PSO	0.416667				0.375	1	0.2	0.2	1
SVM	SVM Fast Large Margin	0.616667				0.745098	0.76	0.75	0.75	0.142857
SVM	SVM Hyper Hyper	0.373499				0.417372	0.777778	0.241667	0.241667	0.680189
