# Supplementary material for: Prediction of hepatitis C virus interferon/ribavirin therapy outcome based on viral nucleotide attributes using machine learning algorithms
Source: BMC Res Notes. 2014 Aug 23;7:565. doi: 10.1186/1756-0500-7-565 (PMC4246553; doi:10.1186/1756-0500-7-565)
Supplement: Supplementary file 5 — Additional file 5: The initial created datasets of 1a and 1b virus subtypes. (ZIP 59 KB) [file 13104_2014_3338_MOESM5_ESM.zip]

Archive with 1 entries (1 files):
- 1718042407125323_MOESM5_ESM.rar
